# Supplementary material for: Bis(2,4-dioxo-5,5-diphenyl­imidazol­idin­ido-κN 3)bis­(propane-1,3-diamine-κ2 N,N′)cobalt(II)
Source: Acta Crystallogr Sect E Struct Rep Online. 2011 Nov 30;67(Pt 12):m1885. doi: 10.1107/S1600536811050252 (PMC3238769; doi:10.1107/S1600536811050252)
Supplement: Supplementary file 1 [file e-67-m1885-sup1.cif]

##############################################################################
#                                                                            #
# This CIF contains the data in a paper accepted for publication in          #
# Acta Crystallographica Section E. It conforms to the requirements of       #
# Notes for Authors for Acta Crystallographica Section E, and has been       #
# peer reviewed under the auspices of the IUCr Commission on Journals.       #
#                                                                            #
# Full details of the Crystallographic Information File format               #
# are given in the paper "The Crystallographic Information File (CIF):       #
# a New Standard Archive File for Crystallography" by S. R. Hall, F. H.      #
# Allen and I. D. Brown [Acta Cryst. (1991), A47, 655-685].                  #
#                                                                            #
# The current version of the core CIF dictionary is obtainable from          #
# ftp://ftp.iucr.org/pub/cif_core.dic.                                       #
#                                                                            #
# Software is freely available for graphical display of the structure(s)     #
# in this CIF. For information consult the CIF software page                 #
# http://www.iucr.org/resources/cif/software.                                #
#                                                                            #
# This file may be used for bona fide research purposes within the           #
# scientific community so long as proper attribution is given to the journal # 
# article from which it was obtained.                                        #
#                                                                            #
##############################################################################
data_I
_audit_creation_method     SHELXL-97
_chemical_name_systematic
;
Bis(2,4-dioxo-5,5-diphenylimidazolidinido-\k<i>N</i>^3^)bis(propane-1,3-
diamine-\k^2^<i>N</i>,<i>N</i>')cobalt(II)
;
_chemical_name_common     ?
_chemical_formula_moiety     'C36 H42 Co N8 O4'
_chemical_formula_sum     'C36 H42 Co N8 O4'
_chemical_formula_iupac     '[Co (C15 H11 N2 O2)2 (C3 H10 N2)2]'
_chemical_formula_weight     709.71
_chemical_melting_point     ?
_chemical_melting_point_gt     534
_chemical_melting_point_lt     536
_symmetry_cell_setting     monoclinic
_symmetry_space_group_name_H-M     'P 21/n'
_symmetry_space_group_name_Hall     '-P 2yn'
loop_
    _symmetry_equiv_pos_as_xyz
    'x, y, z'
    '-x+1/2, y+1/2, -z+1/2'
    '-x, -y, -z'
    'x-1/2, -y-1/2, z-1/2'
_cell_length_a     10.0368(12)
_cell_length_b     8.7865(9)
_cell_length_c     20.684(2)
_cell_angle_alpha     90.00
_cell_angle_beta     102.363(2)
_cell_angle_gamma     90.00
_cell_volume     1781.8(3)
_cell_formula_units_Z     2
_cell_measurement_reflns_used     4059
_cell_measurement_theta_min     2.496
_cell_measurement_theta_max     27.932
_cell_measurement_temperature     298(2)
_exptl_crystal_description     Block
_exptl_crystal_colour     orange
_exptl_crystal_size_max     0.50
_exptl_crystal_size_mid     0.46
_exptl_crystal_size_min     0.45
_exptl_crystal_density_diffrn     1.323
_exptl_crystal_density_meas     ?
_exptl_crystal_density_method     'not measured'
_exptl_crystal_F_000     746
_exptl_absorpt_coefficient_mu     0.532
_exptl_absorpt_correction_type     multi-scan
_exptl_absorpt_process_details     '(SADABS; Sheldrick, 1996)'
_exptl_absorpt_correction_T_min     0.7769
_exptl_absorpt_correction_T_max     0.7959
_exptl_special_details
;
;
_diffrn_ambient_temperature     298(2)
_diffrn_radiation_type     MoK\a
_diffrn_radiation_wavelength     0.71073
_diffrn_radiation_source     'fine-focus sealed tube'
_diffrn_radiation_monochromator     graphite
_diffrn_measurement_device_type     'Siemens SMART CCD area-detector'
_diffrn_measurement_method     'phi and omega scans'
_diffrn_detector_area_resol_mean     ?
_diffrn_reflns_number     8632
_diffrn_reflns_av_R_equivalents     0.0264
_diffrn_reflns_av_sigmaI/netI     0.0271
_diffrn_reflns_theta_min     2.02
_diffrn_reflns_theta_max     25.01
_diffrn_reflns_theta_full     25.01
_diffrn_measured_fraction_theta_max     0.998
_diffrn_measured_fraction_theta_full     0.998
_diffrn_reflns_limit_h_min     -11
_diffrn_reflns_limit_h_max     11
_diffrn_reflns_limit_k_min     -10
_diffrn_reflns_limit_k_max     10
_diffrn_reflns_limit_l_min     -19
_diffrn_reflns_limit_l_max     24
_diffrn_standards_number     ?
_diffrn_standards_interval_count     ?
_diffrn_standards_interval_time     ?
_diffrn_standards_decay_%     ?
_refine_special_details
;
Refinement of <i>F</i>^2^ against ALL reflections. The weighted <i>R</i>-factor
<i>wR</i> and goodness of fit <i>S</i> are based on <i>F</i>^2^, conventional
<i>R</i>-factors <i>R</i> are based on <i>F</i>, with <i>F</i> set to zero for
negative <i>F</i>^2^. The threshold expression of <i>F</i>^2^ >
\s(<i>F</i>^2^) is used only for calculating <i>R</i>-factors(gt) <i>etc</i>.
and is not relevant to the choice of reflections for refinement.
<i>R</i>-factors based on <i>F</i>^2^ are statistically about twice as large
as those based on <i>F</i>, and <i>R</i>- factors based on ALL data will be
even larger.
;
_reflns_number_total     3130
_reflns_number_gt     2536
_reflns_threshold_expression     I>2sigma(I)
_refine_ls_structure_factor_coef     Fsqd
_refine_ls_matrix_type     full
_refine_ls_R_factor_all     0.0495
_refine_ls_R_factor_gt     0.0363
_refine_ls_wR_factor_gt     0.0847
_refine_ls_wR_factor_ref     0.0965
_refine_ls_goodness_of_fit_ref     1.045
_refine_ls_restrained_S_all     1.045
_refine_ls_number_reflns     3130
_refine_ls_number_parameters     224
_refine_ls_number_restraints     0
_refine_ls_hydrogen_treatment     constr
_refine_ls_weighting_scheme     calc
_refine_ls_weighting_details
         'calc w=1/[\s^2^(Fo^2^)+(0.0364P)^2^+1.1953P] where P=(Fo^2^+2Fc^2^)/3'
_atom_sites_solution_hydrogens     geom
_atom_sites_solution_primary     direct
_atom_sites_solution_secondary     difmap
_refine_ls_shift/su_max     0.000
_refine_ls_shift/su_mean     0.000
_refine_diff_density_max     0.237
_refine_diff_density_min     -0.215
_refine_ls_extinction_method     'SHELXL97 (Sheldrick, 2008)'
_refine_ls_extinction_coef     0.0318(15)
_refine_ls_extinction_expression
                                  'Fc^*^=kFc[1+0.001xFc^2^\l^3^/sin(2\q)]^-1/4^'
loop_
    _atom_type_symbol
    _atom_type_description
    _atom_type_scat_dispersion_real
    _atom_type_scat_dispersion_imag
    _atom_type_scat_source
    'C' 'C' 0.0033 0.0016
                         'International Tables Vol C Tables 4.2.6.8 and 6.1.1.4'
    'H' 'H' 0.0000 0.0000
                         'International Tables Vol C Tables 4.2.6.8 and 6.1.1.4'
    'N' 'N' 0.0061 0.0033
                         'International Tables Vol C Tables 4.2.6.8 and 6.1.1.4'
    'O' 'O' 0.0106 0.0060
                         'International Tables Vol C Tables 4.2.6.8 and 6.1.1.4'
    'Co' 'Co' 0.3494 0.9721
                         'International Tables Vol C Tables 4.2.6.8 and 6.1.1.4'
_computing_data_collection     'SMART (Siemens, 1996)'
_computing_cell_refinement     'SAINT (Siemens, 1996)'
_computing_data_reduction     'SAINT (Siemens, 1996)'
_computing_structure_solution     'SHELXS97 (Sheldrick, 2008)'
_computing_structure_refinement     'SHELXL97 (Sheldrick, 2008)'
_computing_molecular_graphics     'SHELXTL (Sheldrick, 2008)'
_computing_publication_material     'SHELXTL (Sheldrick, 2008)'
loop_
    _atom_site_type_symbol
    _atom_site_label
    _atom_site_fract_x
    _atom_site_fract_y
    _atom_site_fract_z
    _atom_site_U_iso_or_equiv
    _atom_site_adp_type
    _atom_site_calc_flag
    _atom_site_refinement_flags
    _atom_site_occupancy
    _atom_site_symmetry_multiplicity
    _atom_site_disorder_assembly
    _atom_site_disorder_group
    Co Co1 0.5000 0.5000 0.0000 0.03637(17) Uani d S 1 2 . .
    N N1 0.92944(16) 0.6118(2) 0.05822(9) 0.0418(5) Uani d . 1 1 . .
    H H1 1.0091 0.6117 0.0491 0.050 Uiso calc R 1 1 . .
    N N2 0.70243(16) 0.5782(2) 0.04395(9) 0.0412(5) Uani d . 1 1 . .
    N N3 0.5249(2) 0.5748(3) -0.09720(10) 0.0615(6) Uani d . 1 1 . .
    H H3A 0.6148 0.5873 -0.0949 0.074 Uiso calc R 1 1 . .
    H H3B 0.4972 0.4981 -0.1258 0.074 Uiso calc R 1 1 . .
    N N4 0.4168(2) 0.7172(3) 0.02120(11) 0.0583(6) Uani d . 1 1 . .
    H H4A 0.3484 0.6978 0.0419 0.070 Uiso calc R 1 1 . .
    H H4B 0.4822 0.7657 0.0505 0.070 Uiso calc R 1 1 . .
    O O1 0.81717(15) 0.4817(2) -0.03302(8) 0.0642(6) Uani d . 1 1 . .
    O O2 0.66668(15) 0.6952(2) 0.13808(8) 0.0539(5) Uani d . 1 1 . .
    C C1 0.8178(2) 0.5516(3) 0.01896(11) 0.0435(6) Uani d . 1 1 . .
    C C2 0.7420(2) 0.6519(3) 0.10189(11) 0.0392(5) Uani d . 1 1 . .
    C C3 0.89906(19) 0.6768(3) 0.11802(10) 0.0350(5) Uani d . 1 1 . .
    C C4 0.9728(2) 0.5888(3) 0.17903(11) 0.0370(5) Uani d . 1 1 . .
    C C5 0.9063(3) 0.5142(3) 0.22210(12) 0.0478(6) Uani d . 1 1 . .
    H H5 0.8117 0.5177 0.2147 0.057 Uiso calc R 1 1 . .
    C C6 0.9794(3) 0.4346(3) 0.27608(14) 0.0630(7) Uani d . 1 1 . .
    H H6 0.9333 0.3851 0.3045 0.076 Uiso calc R 1 1 . .
    C C7 1.1180(4) 0.4283(4) 0.28789(15) 0.0725(9) Uani d . 1 1 . .
    H H7 1.1664 0.3750 0.3242 0.087 Uiso calc R 1 1 . .
    C C8 1.1861(3) 0.5014(4) 0.24573(17) 0.0729(9) Uani d . 1 1 . .
    H H8 1.2808 0.4970 0.2534 0.087 Uiso calc R 1 1 . .
    C C9 1.1138(2) 0.5813(3) 0.19190(13) 0.0555(7) Uani d . 1 1 . .
    H H9 1.1607 0.6309 0.1639 0.067 Uiso calc R 1 1 . .
    C C10 0.9329(2) 0.8457(3) 0.12697(11) 0.0405(5) Uani d . 1 1 . .
    C C11 1.0033(3) 0.9222(3) 0.08683(14) 0.0627(7) Uani d . 1 1 . .
    H H11 1.0304 0.8712 0.0524 0.075 Uiso calc R 1 1 . .
    C C12 1.0341(4) 1.0768(4) 0.09782(17) 0.0823(10) Uani d . 1 1 . .
    H H12 1.0823 1.1282 0.0708 0.099 Uiso calc R 1 1 . .
    C C13 0.9935(3) 1.1521(4) 0.14804(17) 0.0768(10) Uani d . 1 1 . .
    H H13 1.0125 1.2553 0.1545 0.092 Uiso calc R 1 1 . .
    C C14 0.9256(3) 1.0773(3) 0.18856(16) 0.0663(8) Uani d . 1 1 . .
    H H14 0.8990 1.1289 0.2230 0.080 Uiso calc R 1 1 . .
    C C15 0.8962(2) 0.9249(3) 0.17859(13) 0.0514(6) Uani d . 1 1 . .
    H H15 0.8508 0.8741 0.2069 0.062 Uiso calc R 1 1 . .
    C C16 0.4548(6) 0.7161(5) -0.12703(18) 0.1266(19) Uani d . 1 1 . .
    H H16A 0.3618 0.6906 -0.1486 0.152 Uiso calc R 1 1 . .
    H H16B 0.5005 0.7526 -0.1609 0.152 Uiso calc R 1 1 . .
    C C17 0.4511(6) 0.8423(5) -0.0788(2) 0.1254(17) Uani d . 1 1 . .
    H H17A 0.5435 0.8589 -0.0540 0.150 Uiso calc R 1 1 . .
    H H17B 0.4228 0.9343 -0.1039 0.150 Uiso calc R 1 1 . .
    C C18 0.3650(5) 0.8236(4) -0.0320(2) 0.1069(15) Uani d . 1 1 . .
    H H18A 0.2760 0.7890 -0.0555 0.128 Uiso calc R 1 1 . .
    H H18B 0.3529 0.9220 -0.0128 0.128 Uiso calc R 1 1 . .
loop_
    _atom_site_aniso_label
    _atom_site_aniso_U_11
    _atom_site_aniso_U_22
    _atom_site_aniso_U_33
    _atom_site_aniso_U_12
    _atom_site_aniso_U_13
    _atom_site_aniso_U_23
    Co1 0.0217(2) 0.0489(3) 0.0374(3) 0.00008(18) 0.00402(16) -0.0121(2)
    N1 0.0222(9) 0.0644(13) 0.0398(10) -0.0066(8) 0.0089(7) -0.0201(9)
    N2 0.0228(9) 0.0589(13) 0.0419(10) -0.0021(8) 0.0073(7) -0.0200(9)
    N3 0.0480(12) 0.0901(18) 0.0444(12) -0.0201(12) 0.0055(9) -0.0083(12)
    N4 0.0365(11) 0.0634(15) 0.0690(15) 0.0073(10) -0.0021(10) -0.0241(12)
    O1 0.0278(8) 0.1144(17) 0.0514(10) -0.0071(9) 0.0108(7) -0.0475(11)
    O2 0.0294(8) 0.0796(13) 0.0547(10) -0.0015(8) 0.0131(7) -0.0340(9)
    C1 0.0249(10) 0.0628(16) 0.0426(13) -0.0021(10) 0.0068(9) -0.0168(11)
    C2 0.0266(10) 0.0497(14) 0.0410(12) -0.0001(10) 0.0068(9) -0.0134(11)
    C3 0.0243(10) 0.0445(13) 0.0361(11) -0.0024(9) 0.0062(8) -0.0114(10)
    C4 0.0320(11) 0.0368(13) 0.0410(12) -0.0042(9) 0.0056(9) -0.0123(10)
    C5 0.0460(13) 0.0482(15) 0.0509(14) -0.0082(11) 0.0143(11) -0.0066(12)
    C6 0.084(2) 0.0521(17) 0.0553(17) -0.0086(15) 0.0196(15) 0.0014(14)
    C7 0.086(2) 0.062(2) 0.0620(19) 0.0063(17) -0.0028(16) 0.0124(16)
    C8 0.0444(15) 0.083(2) 0.081(2) 0.0034(15) -0.0087(14) 0.0110(18)
    C9 0.0341(12) 0.0646(18) 0.0640(17) -0.0067(12) 0.0022(11) 0.0078(14)
    C10 0.0319(11) 0.0443(14) 0.0405(12) -0.0013(10) -0.0032(9) -0.0016(10)
    C11 0.0733(18) 0.0644(19) 0.0480(15) -0.0186(15) 0.0075(13) -0.0012(14)
    C12 0.097(3) 0.071(2) 0.071(2) -0.029(2) 0.0016(18) 0.0202(18)
    C13 0.089(2) 0.0456(17) 0.081(2) -0.0035(16) -0.0157(18) -0.0020(17)
    C14 0.0643(18) 0.0494(18) 0.079(2) 0.0019(14) 0.0018(15) -0.0148(16)
    C15 0.0469(14) 0.0455(15) 0.0602(16) -0.0001(12) 0.0077(12) -0.0128(13)
    C16 0.230(6) 0.074(3) 0.057(2) -0.036(3) -0.013(3) 0.012(2)
    C17 0.201(6) 0.072(3) 0.096(3) -0.007(3) 0.015(3) 0.013(3)
    C18 0.120(3) 0.070(2) 0.105(3) 0.030(2) -0.032(3) -0.018(2)
_geom_special_details
;
All e.s.d.'s (except the e.s.d. in the dihedral angle between two l.s. planes)
are estimated using the full covariance matrix. The cell e.s.d.'s are taken
into account individually in the estimation of e.s.d.'s in distances, angles
and torsion angles; correlations between e.s.d.'s in cell parameters are only
used when they are defined by crystal symmetry. An approximate (isotropic)
treatment of cell e.s.d.'s is used for estimating e.s.d.'s involving l.s.
planes.
;
loop_
    _geom_bond_atom_site_label_1
    _geom_bond_atom_site_label_2
    _geom_bond_site_symmetry_2
    _geom_bond_distance
    _geom_bond_publ_flag
    Co1 N2 3_665 2.1531(16) ?
    Co1 N2 . 2.1531(16) y
    Co1 N4 3_665 2.165(2) ?
    Co1 N4 . 2.165(2) y
    Co1 N3 3_665 2.180(2) ?
    Co1 N3 . 2.180(2) y
    N1 C1 . 1.343(3) ?
    N1 C3 . 1.453(3) ?
    N1 H1 . 0.8600 ?
    N2 C2 . 1.345(3) ?
    N2 C1 . 1.385(3) ?
    N3 C16 . 1.494(5) ?
    N3 H3A . 0.9000 ?
    N3 H3B . 0.9000 ?
    N4 C18 . 1.452(4) ?
    N4 H4A . 0.9000 ?
    N4 H4B . 0.9000 ?
    O1 C1 . 1.237(3) ?
    O2 C2 . 1.232(2) ?
    C2 C3 . 1.555(3) ?
    C3 C10 . 1.525(3) ?
    C3 C4 . 1.529(3) ?
    C4 C9 . 1.384(3) ?
    C4 C5 . 1.387(3) ?
    C5 C6 . 1.387(4) ?
    C5 H5 . 0.9300 ?
    C6 C7 . 1.361(4) ?
    C6 H6 . 0.9300 ?
    C7 C8 . 1.377(4) ?
    C7 H7 . 0.9300 ?
    C8 C9 . 1.384(4) ?
    C8 H8 . 0.9300 ?
    C9 H9 . 0.9300 ?
    C10 C11 . 1.375(3) ?
    C10 C15 . 1.389(3) ?
    C11 C12 . 1.401(5) ?
    C11 H11 . 0.9300 ?
    C12 C13 . 1.366(5) ?
    C12 H12 . 0.9300 ?
    C13 C14 . 1.358(4) ?
    C13 H13 . 0.9300 ?
    C14 C15 . 1.378(4) ?
    C14 H14 . 0.9300 ?
    C15 H15 . 0.9300 ?
    C16 C17 . 1.498(6) ?
    C16 H16A . 0.9700 ?
    C16 H16B . 0.9700 ?
    C17 C18 . 1.438(6) ?
    C17 H17A . 0.9700 ?
    C17 H17B . 0.9700 ?
    C18 H18A . 0.9700 ?
    C18 H18B . 0.9700 ?
loop_
    _geom_angle_atom_site_label_1
    _geom_angle_atom_site_label_2
    _geom_angle_atom_site_label_3
    _geom_angle_site_symmetry_1
    _geom_angle_site_symmetry_3
    _geom_angle
    _geom_angle_publ_flag
    N2 Co1 N2 3_665 . 180.00(10) ?
    N2 Co1 N4 3_665 3_665 90.18(7) ?
    N2 Co1 N4 . 3_665 89.82(7) ?
    N2 Co1 N4 3_665 . 89.82(7) ?
    N2 Co1 N4 . . 90.18(7) ?
    N4 Co1 N4 3_665 . 180.00(12) ?
    N2 Co1 N3 3_665 3_665 90.51(7) ?
    N2 Co1 N3 . 3_665 89.49(7) ?
    N4 Co1 N3 3_665 3_665 92.65(10) ?
    N4 Co1 N3 . 3_665 87.35(10) ?
    N2 Co1 N3 3_665 . 89.49(7) ?
    N2 Co1 N3 . . 90.51(7) ?
    N4 Co1 N3 3_665 . 87.35(10) ?
    N4 Co1 N3 . . 92.65(10) ?
    N3 Co1 N3 3_665 . 180.00(13) ?
    C1 N1 C3 . . 111.68(16) ?
    C1 N1 H1 . . 124.2 ?
    C3 N1 H1 . . 124.2 ?
    C2 N2 C1 . . 107.61(17) ?
    C2 N2 Co1 . . 126.99(13) ?
    C1 N2 Co1 . . 125.27(14) ?
    C16 N3 Co1 . . 119.6(2) ?
    C16 N3 H3A . . 107.4 ?
    Co1 N3 H3A . . 107.4 ?
    C16 N3 H3B . . 107.4 ?
    Co1 N3 H3B . . 107.4 ?
    H3A N3 H3B . . 106.9 ?
    C18 N4 Co1 . . 120.3(2) ?
    C18 N4 H4A . . 107.2 ?
    Co1 N4 H4A . . 107.2 ?
    C18 N4 H4B . . 107.2 ?
    Co1 N4 H4B . . 107.2 ?
    H4A N4 H4B . . 106.9 ?
    O1 C1 N1 . . 124.70(19) ?
    O1 C1 N2 . . 123.96(19) ?
    N1 C1 N2 . . 111.35(19) ?
    O2 C2 N2 . . 125.96(19) ?
    O2 C2 C3 . . 123.48(19) ?
    N2 C2 C3 . . 110.56(17) ?
    N1 C3 C10 . . 113.85(19) ?
    N1 C3 C4 . . 110.53(17) ?
    C10 C3 C4 . . 109.62(17) ?
    N1 C3 C2 . . 98.61(15) ?
    C10 C3 C2 . . 110.65(17) ?
    C4 C3 C2 . . 113.27(18) ?
    C9 C4 C5 . . 117.8(2) ?
    C9 C4 C3 . . 118.5(2) ?
    C5 C4 C3 . . 123.67(19) ?
    C6 C5 C4 . . 120.7(2) ?
    C6 C5 H5 . . 119.6 ?
    C4 C5 H5 . . 119.6 ?
    C7 C6 C5 . . 120.6(3) ?
    C7 C6 H6 . . 119.7 ?
    C5 C6 H6 . . 119.7 ?
    C6 C7 C8 . . 119.6(3) ?
    C6 C7 H7 . . 120.2 ?
    C8 C7 H7 . . 120.2 ?
    C7 C8 C9 . . 120.0(3) ?
    C7 C8 H8 . . 120.0 ?
    C9 C8 H8 . . 120.0 ?
    C4 C9 C8 . . 121.2(3) ?
    C4 C9 H9 . . 119.4 ?
    C8 C9 H9 . . 119.4 ?
    C11 C10 C15 . . 118.3(2) ?
    C11 C10 C3 . . 122.2(2) ?
    C15 C10 C3 . . 119.5(2) ?
    C10 C11 C12 . . 120.0(3) ?
    C10 C11 H11 . . 120.0 ?
    C12 C11 H11 . . 120.0 ?
    C13 C12 C11 . . 120.2(3) ?
    C13 C12 H12 . . 119.9 ?
    C11 C12 H12 . . 119.9 ?
    C14 C13 C12 . . 120.4(3) ?
    C14 C13 H13 . . 119.8 ?
    C12 C13 H13 . . 119.8 ?
    C13 C14 C15 . . 119.9(3) ?
    C13 C14 H14 . . 120.1 ?
    C15 C14 H14 . . 120.1 ?
    C14 C15 C10 . . 121.2(3) ?
    C14 C15 H15 . . 119.4 ?
    C10 C15 H15 . . 119.4 ?
    N3 C16 C17 . . 114.6(3) ?
    N3 C16 H16A . . 108.6 ?
    C17 C16 H16A . . 108.6 ?
    N3 C16 H16B . . 108.6 ?
    C17 C16 H16B . . 108.6 ?
    H16A C16 H16B . . 107.6 ?
    C18 C17 C16 . . 117.9(4) ?
    C18 C17 H17A . . 107.8 ?
    C16 C17 H17A . . 107.8 ?
    C18 C17 H17B . . 107.8 ?
    C16 C17 H17B . . 107.8 ?
    H17A C17 H17B . . 107.2 ?
    C17 C18 N4 . . 114.5(4) ?
    C17 C18 H18A . . 108.6 ?
    N4 C18 H18A . . 108.6 ?
    C17 C18 H18B . . 108.6 ?
    N4 C18 H18B . . 108.6 ?
    H18A C18 H18B . . 107.6 ?
loop_
    _geom_torsion_atom_site_label_1
    _geom_torsion_atom_site_label_2
    _geom_torsion_atom_site_label_3
    _geom_torsion_atom_site_label_4
    _geom_torsion_site_symmetry_1
    _geom_torsion_site_symmetry_2
    _geom_torsion_site_symmetry_3
    _geom_torsion_site_symmetry_4
    _geom_torsion
    _geom_torsion_publ_flag
    N4 Co1 N2 C2 3_665 . . . -133.8(2) ?
    N4 Co1 N2 C2 . . . . 46.2(2) ?
    N3 Co1 N2 C2 3_665 . . . -41.2(2) ?
    N3 Co1 N2 C2 . . . . 138.8(2) ?
    N4 Co1 N2 C1 3_665 . . . 41.5(2) ?
    N4 Co1 N2 C1 . . . . -138.5(2) ?
    N3 Co1 N2 C1 3_665 . . . 134.1(2) ?
    N3 Co1 N2 C1 . . . . -45.9(2) ?
    N2 Co1 N3 C16 3_665 . . . 75.1(2) ?
    N2 Co1 N3 C16 . . . . -104.9(2) ?
    N4 Co1 N3 C16 3_665 . . . 165.3(2) ?
    N4 Co1 N3 C16 . . . . -14.7(2) ?
    N2 Co1 N4 C18 3_665 . . . -72.1(3) ?
    N2 Co1 N4 C18 . . . . 107.9(3) ?
    N3 Co1 N4 C18 3_665 . . . -162.7(3) ?
    N3 Co1 N4 C18 . . . . 17.3(3) ?
    C3 N1 C1 O1 . . . . -175.7(3) ?
    C3 N1 C1 N2 . . . . 4.5(3) ?
    C2 N2 C1 O1 . . . . 177.8(3) ?
    Co1 N2 C1 O1 . . . . 1.7(4) ?
    C2 N2 C1 N1 . . . . -2.4(3) ?
    Co1 N2 C1 N1 . . . . -178.51(16) ?
    C1 N2 C2 O2 . . . . 179.5(3) ?
    Co1 N2 C2 O2 . . . . -4.5(4) ?
    C1 N2 C2 C3 . . . . -0.4(3) ?
    Co1 N2 C2 C3 . . . . 175.61(15) ?
    C1 N1 C3 C10 . . . . -121.4(2) ?
    C1 N1 C3 C4 . . . . 114.7(2) ?
    C1 N1 C3 C2 . . . . -4.2(2) ?
    O2 C2 C3 N1 . . . . -177.2(2) ?
    N2 C2 C3 N1 . . . . 2.7(2) ?
    O2 C2 C3 C10 . . . . -57.6(3) ?
    N2 C2 C3 C10 . . . . 122.3(2) ?
    O2 C2 C3 C4 . . . . 66.0(3) ?
    N2 C2 C3 C4 . . . . -114.1(2) ?
    N1 C3 C4 C9 . . . . 59.8(3) ?
    C10 C3 C4 C9 . . . . -66.5(3) ?
    C2 C3 C4 C9 . . . . 169.3(2) ?
    N1 C3 C4 C5 . . . . -119.5(2) ?
    C10 C3 C4 C5 . . . . 114.2(2) ?
    C2 C3 C4 C5 . . . . -9.9(3) ?
    C9 C4 C5 C6 . . . . -0.2(4) ?
    C3 C4 C5 C6 . . . . 179.1(2) ?
    C4 C5 C6 C7 . . . . 0.1(4) ?
    C5 C6 C7 C8 . . . . -0.2(5) ?
    C6 C7 C8 C9 . . . . 0.3(5) ?
    C5 C4 C9 C8 . . . . 0.4(4) ?
    C3 C4 C9 C8 . . . . -179.0(3) ?
    C7 C8 C9 C4 . . . . -0.5(5) ?
    N1 C3 C10 C11 . . . . -8.7(3) ?
    C4 C3 C10 C11 . . . . 115.7(2) ?
    C2 C3 C10 C11 . . . . -118.6(2) ?
    N1 C3 C10 C15 . . . . 173.60(19) ?
    C4 C3 C10 C15 . . . . -62.0(3) ?
    C2 C3 C10 C15 . . . . 63.6(3) ?
    C15 C10 C11 C12 . . . . -1.1(4) ?
    C3 C10 C11 C12 . . . . -178.9(2) ?
    C10 C11 C12 C13 . . . . -0.5(5) ?
    C11 C12 C13 C14 . . . . 1.4(5) ?
    C12 C13 C14 C15 . . . . -0.7(5) ?
    C13 C14 C15 C10 . . . . -1.0(4) ?
    C11 C10 C15 C14 . . . . 1.8(4) ?
    C3 C10 C15 C14 . . . . 179.6(2) ?
    Co1 N3 C16 C17 . . . . 38.1(5) ?
    N3 C16 C17 C18 . . . . -70.4(6) ?
    C16 C17 C18 N4 . . . . 74.0(5) ?
    Co1 N4 C18 C17 . . . . -44.7(4) ?
loop_
    _geom_hbond_atom_site_label_D
    _geom_hbond_atom_site_label_H
    _geom_hbond_atom_site_label_A
    _geom_hbond_site_symmetry_A
    _geom_hbond_distance_DH
    _geom_hbond_distance_HA
    _geom_hbond_distance_DA
    _geom_hbond_angle_DHA
    N3 H3A O1 . 0.90 2.35 3.061(3) 136.2
    N4 H4B O2 . 0.90 2.38 3.095(3) 136.6
    C5 H5 O2 . 0.93 2.46 3.089(3) 125
    N1 H1 O1 3_765 0.86 2.02 2.825(2) 155.9
    N3 H3B O2 3_665 0.90 2.34 3.057(3) 136.5
    N4 H4A O1 3_665 0.90 2.27 2.979(3) 135.5
    C6 H6 O2 2_645 0.93 2.39 3.293(3) 165
data_global
_journal_date_recd_electronic     2011-11-09
_journal_date_accepted     2011-11-23
_journal_name_full     'Acta Crystallographica, Section E'
_journal_year     2011
_journal_volume     67
_journal_issue     12
_journal_page_first     m1885
_journal_page_last     m1885
_journal_paper_category     QM
_journal_paper_doi     10.1107/S1600536811050252
_journal_coeditor_code     RZ2670
_publ_contact_author_name     'Pref Xilan Hu'
_publ_contact_author_address
;
Huaihai Institute of Technology
Piangsu 222005
People's Republic of China
;
_publ_contact_author_email     huxilan836@sohu.com
_publ_contact_author_fax     '86 518 85807401'
_publ_contact_author_phone     '86 518 85817484'
_publ_section_title
;\
Bis(2,4-dioxo-5,5-diphenylimidazolidinido-\k<i>N</i>^3^)bis(propane-1,3-\
diamine-\k^2^<i>N</i>,<i>N</i>')cobalt(II)
;
loop_
    _publ_author_name
    _publ_author_address
    'Xilan Hu'
;
Huaihai Institute of Technology
Jiangsu 222005
People's Republic of China
;
    'Qing Jiang'
;
Huaihai Institute of Technology
Jiangsu 222005
People's Republic of China
;
    'Daqi Wang'
;
College of Chemistry and Chemical Engineering
Liaocheng University
Shandong 252059
People's Republic of China
;
    'Haifeng Liu'
;
Huaihai Institute of Technology
Jiangsu 222005
People's Republic of China
;
