# Supplementary material for: Bis(2,4-dioxo-5,5-diphenyl­imidazol­idin­ido-κN 3)bis­(propane-1,3-diamine-κ2 N,N′)cobalt(II)
Source: Acta Crystallogr Sect E Struct Rep Online. 2011 Nov 30;67(Pt 12):m1885. doi: 10.1107/S1600536811050252 (PMC3238769; doi:10.1107/S1600536811050252)
Supplement: Supplementary file 5 [file e-67-m1885-Isup7.hkl]

# 
# h,k,l, Fc-squared, Fo-squared, sigma(Fo-squared) and status flag 
# 
data_I
_shelx_title ' 080404d in P2(1)/n' 
_shelx_refln_list_code          4 
_shelx_F_calc_maximum      214.11 
_exptl_crystal_F_000       746.00 
_reflns_d_resolution_high  0.8406 
 
loop_ 
 _symmetry_equiv_pos_as_xyz 
 'x, y, z' 
 '-x+1/2, y+1/2, -z+1/2' 
 '-x, -y, -z' 
 'x-1/2, -y-1/2, z-1/2' 
 
_cell_length_a    10.0368 
_cell_length_b     8.7865 
_cell_length_c    20.6845 
_cell_angle_alpha  90.000 
_cell_angle_beta  102.363 
_cell_angle_gamma  90.000 
 
_shelx_F_squared_multiplier     1.000 
 
loop_ 
 _refln_index_h 
 _refln_index_k 
 _refln_index_l 
 _refln_F_squared_calc 
 _refln_F_squared_meas 
 _refln_F_squared_sigma 
 _refln_observed_status 
   2   0   0    31950.50    27196.06    983.28 o 
   4   0   0     1006.56      914.78     32.95 o 
   6   0   0     1380.23     1220.25     23.98 o 
   8   0   0       19.21       10.60      4.95 o 
  10   0   0     1046.46      978.08     28.28 o 
   1   1   0     1014.62     1109.11     20.95 o 
   2   1   0     4892.29     4675.37     46.32 o 
   3   1   0    12425.84    12142.56    184.12 o 
   4   1   0     4092.68     4447.24     43.21 o 
   5   1   0     1944.36     1983.58     22.01 o 
   6   1   0       43.65       36.75      3.34 o 
   7   1   0      670.63      614.80     13.04 o 
   8   1   0      176.92      165.43      6.01 o 
   9   1   0      606.93      654.22     13.69 o 
  10   1   0       35.12       54.20      6.34 o 
  11   1   0       16.13       21.75      5.59 o 
   0   2   0    16173.97    14138.99    221.76 o 
   1   2   0     5381.46     4990.17    237.44 o 
   2   2   0     1363.90     1301.43     19.83 o 
   3   2   0        0.06       -2.09      1.39 o 
   4   2   0     2072.74     2160.03     32.13 o 
   5   2   0      120.09      146.33      4.38 o 
   6   2   0     2071.56     2192.30     28.71 o 
   7   2   0      106.30       92.87      5.08 o 
   8   2   0      126.67      144.26      5.77 o 
   9   2   0        1.14        1.61      3.14 o 
  10   2   0      696.52      731.58     14.28 o 
  11   2   0        0.00       -2.17      4.09 o 
   1   3   0       35.45        7.06      3.82 o 
   2   3   0        0.86       -0.49      1.07 o 
   3   3   0     4329.27     4097.74     34.49 o 
   4   3   0        0.47       -0.21      1.49 o 
   5   3   0        5.74       -0.47      1.71 o 
   6   3   0       64.71       72.04      4.12 o 
   7   3   0      599.36      583.95     10.76 o 
   8   3   0       57.08       51.39      4.39 o 
   9   3   0      636.30      581.90     18.33 o 
  10   3   0       25.79       22.41      4.41 o 
  11   3   0       18.86       19.34      4.50 o 
   0   4   0       33.14       29.75      4.00 o 
   1   4   0       16.14       20.00      2.74 o 
   2   4   0       49.49       47.71      2.74 o 
   3   4   0       46.67       32.64      1.94 o 
   4   4   0      142.98      105.25      4.10 o 
   5   4   0      348.10      335.56      7.38 o 
   6   4   0     1117.73     1103.93     25.55 o 
   7   4   0      132.95      118.24      5.33 o 
   8   4   0       35.27       40.57      4.36 o 
   9   4   0       69.74       63.58      5.40 o 
  10   4   0      233.57      242.30      8.60 o 
   1   5   0      683.18      643.80     12.34 o 
   2   5   0       44.96       37.21      3.87 o 
   3   5   0     1154.00     1087.37     12.03 o 
   4   5   0       59.00       52.45      3.72 o 
   5   5   0      134.01      125.87      6.14 o 
   6   5   0       15.88       21.25      3.46 o 
   7   5   0      352.07      353.84      8.94 o 
   8   5   0        3.00        6.30      3.59 o 
   9   5   0       25.54       17.51      4.10 o 
  10   5   0        2.17        8.59      4.18 o 
   0   6   0       47.31       31.66      5.20 o 
   1   6   0       12.77        9.47      2.90 o 
   2   6   0        9.72        9.55      2.58 o 
   3   6   0       41.70       37.94      3.54 o 
   4   6   0      114.01       85.13      4.69 o 
   5   6   0      211.28      239.37      8.28 o 
   6   6   0      112.43       98.30      5.31 o 
   7   6   0        9.10       13.11      3.61 o 
   8   6   0       79.60       78.20      9.34 o 
   9   6   0        1.67       -4.61      3.62 o 
   1   7   0       13.94       19.71      3.02 o 
   2   7   0       41.59       38.40      4.80 o 
   3   7   0      450.36      440.84     16.83 o 
   4   7   0        0.29       -3.10      2.60 o 
   5   7   0      241.46      263.88      9.96 o 
   6   7   0       45.46       45.32      4.79 o 
   7   7   0      328.67      384.69     10.26 o 
   8   7   0       36.96       41.35      5.09 o 
   0   8   0       55.90       30.54      6.51 o 
   1   8   0       13.81        7.58      2.91 o 
   2   8   0       40.98       44.79      4.50 o 
   3   8   0        4.47        4.57      3.15 o 
   4   8   0      182.85      193.75     10.54 o 
   5   8   0        4.00       -4.69      3.13 o 
   6   8   0       21.18       10.82      4.08 o 
   7   8   0      122.85      128.85      7.72 o 
   1   9   0       56.09       60.97      8.78 o 
   2   9   0        3.88        5.59      4.82 o 
   3   9   0       27.27       27.09      5.70 o 
   4   9   0        0.62       -3.48      4.41 o 
   5   9   0       32.02       33.64      5.71 o 
   0  10   0       41.03       33.83      8.17 o 
   1  10   0       13.93       13.79      9.45 o 
   2  10   0       49.35       55.35     16.43 o 
   3  10   0        0.16        0.73      7.85 o 
 -11   0   1        8.15        7.39      6.40 o 
  -9   0   1      423.82      356.16     15.40 o 
  -7   0   1      838.83      814.62     15.57 o 
  -5   0   1     4790.51     5335.63     64.27 o 
  -3   0   1     6760.74     6704.55     96.81 o 
  -1   0   1     6125.98     6114.99     57.30 o 
   1   0   1      897.98      872.38     15.35 o 
   3   0   1      937.95      897.26     13.06 o 
   5   0   1       70.23       54.35      7.68 o 
   7   0   1     1109.02     1062.66     25.99 o 
   9   0   1      795.29      843.16     24.87 o 
  11   0   1      103.91       92.99     11.33 o 
 -11   1   1        1.17        0.47      4.10 o 
 -10   1   1      288.67      299.50     14.09 o 
  -9   1   1       19.96       12.92      3.67 o 
  -8   1   1       31.24       21.23      4.07 o 
  -7   1   1        1.42       -0.48      2.20 o 
  -6   1   1      704.55      633.78     10.11 o 
  -5   1   1      149.02      156.39      5.54 o 
  -4   1   1        7.88        3.99      0.99 o 
  -3   1   1        8.02        0.43      1.16 o 
  -2   1   1      420.23      392.38      4.69 o 
  -1   1   1     2945.87     3299.50     24.06 o 
   0   1   1    13254.90    12708.24    202.67 o 
   1   1   1      127.19      107.81      3.80 o 
   2   1   1     3418.65     3405.93     40.89 o 
   3   1   1     1113.61     1070.92     12.36 o 
   4   1   1     5283.53     5531.82     53.08 o 
   5   1   1      805.98      910.31     12.30 o 
   6   1   1     2856.03     2955.65     45.36 o 
   7   1   1      144.38      146.93      5.43 o 
   8   1   1      163.85      162.22      6.05 o 
   9   1   1       32.62       25.31      6.22 o 
  10   1   1      698.50      651.39     16.05 o 
  11   1   1        5.74       -0.69      4.24 o 
 -11   2   1       35.34       39.81      5.07 o 
 -10   2   1       41.25       43.97      5.04 o 
  -9   2   1      658.81      674.28     15.42 o 
  -8   2   1       31.02       27.50      3.53 o 
  -7   2   1      313.34      325.85      7.64 o 
  -6   2   1       74.21       77.02      3.96 o 
  -5   2   1     1642.69     1739.96     19.97 o 
  -4   2   1      606.47      629.60      7.08 o 
  -3   2   1     6701.35     6734.71     54.51 o 
  -2   2   1     1078.48     1151.56     12.17 o 
  -1   2   1     3029.97     3215.27    164.74 o 
   0   2   1     2705.70     2734.37     33.93 o 
   1   2   1      291.43      251.71      4.02 o 
   2   2   1      306.29      284.88      4.69 o 
   3   2   1     3544.37     3559.73     35.05 o 
   4   2   1      586.29      683.96     10.10 o 
   5   2   1       92.57       87.45      4.77 o 
   6   2   1        0.43        1.61      2.29 o 
   7   2   1     1094.68     1106.05     16.01 o 
   8   2   1        7.73        4.05      2.72 o 
   9   2   1      783.11      772.27     14.11 o 
  10   2   1       45.17       52.01      6.75 o 
  11   2   1       10.14        4.17      5.19 o 
 -11   3   1       17.45        8.57      3.96 o 
 -10   3   1      292.52      275.58     10.48 o 
  -9   3   1       19.95       19.41      6.30 o 
  -8   3   1       41.73       45.25      4.16 o 
  -7   3   1      217.23      195.75      6.11 o 
  -6   3   1     1669.78     1705.55     25.13 o 
  -5   3   1      587.75      649.49     10.18 o 
  -4   3   1     1046.22     1056.49     10.83 o 
  -3   3   1      201.67      239.87      5.66 o 
  -2   3   1     1176.69     1245.66     12.57 o 
  -1   3   1     2435.45     2386.18     86.99 o 
   0   3   1     3116.47     3175.44     57.66 o 
   1   3   1      517.19      479.25      6.92 o 
   2   3   1     2269.97     2289.72     27.33 o 
   3   3   1      557.17      582.79      8.62 o 
   4   3   1     1748.09     1748.48     20.03 o 
   5   3   1      782.34      773.63     15.81 o 
   6   3   1     2188.79     2260.66     28.67 o 
   7   3   1       12.04        3.44      2.70 o 
   8   3   1      185.33      172.91      6.48 o 
   9   3   1       57.41       56.09      5.17 o 
  10   3   1      189.25      191.76      7.71 o 
  11   3   1        0.00       -3.57      3.79 o 
 -10   4   1       50.60       53.00      5.29 o 
  -9   4   1      181.48      176.85      7.20 o 
  -8   4   1        0.00        0.37      2.95 o 
  -7   4   1       83.46       85.13      5.01 o 
  -6   4   1       73.30       81.11      4.53 o 
  -5   4   1        5.11        6.18      2.18 o 
  -4   4   1       78.07       69.33      5.36 o 
  -3   4   1     3455.73     3433.94     29.82 o 
  -2   4   1       68.88       85.33      3.52 o 
  -1   4   1     2433.53     2450.82     56.17 o 
   0   4   1      489.12      421.28      8.71 o 
   1   4   1     6007.82     6151.25     95.97 o 
   2   4   1       62.88       89.63      3.45 o 
   3   4   1     2802.54     2839.12     29.98 o 
   4   4   1      114.68      110.16      4.18 o 
   5   4   1      321.71      289.28      8.47 o 
   6   4   1       89.70       89.17      6.46 o 
   7   4   1      425.49      422.43      9.45 o 
   8   4   1      334.43      339.47      8.97 o 
   9   4   1       94.84       83.09      5.91 o 
  10   4   1       16.93       18.38      4.66 o 
 -10   5   1      143.21      150.68      7.25 o 
  -9   5   1       50.22       47.20      5.96 o 
  -8   5   1     1004.86      997.13     16.58 o 
  -7   5   1      349.65      337.98      8.62 o 
  -6   5   1     1394.66     1399.44     19.21 o 
  -5   5   1        1.70       -0.68      2.09 o 
  -4   5   1       26.04       22.07      2.92 o 
  -3   5   1       23.66       22.43      2.13 o 
  -2   5   1      354.82      319.68      7.63 o 
  -1   5   1       18.51       15.40      5.14 o 
   0   5   1     1804.46     1881.90     26.46 o 
   1   5   1        0.72       -2.30      1.55 o 
   2   5   1     1505.13     1494.16     18.21 o 
   3   5   1       17.54       18.99      2.64 o 
   4   5   1      559.69      576.42     10.12 o 
   5   5   1      145.61      157.44      5.59 o 
   6   5   1        1.81       -0.98      2.55 o 
   7   5   1       21.17       18.69      3.65 o 
   8   5   1        5.20        2.02      4.85 o 
   9   5   1        6.64        7.58      4.05 o 
  10   5   1      170.85      175.14      7.78 o 
  -9   6   1      110.21      108.38      7.45 o 
  -8   6   1       86.50       93.08      6.19 o 
  -7   6   1       96.04       93.91      5.74 o 
  -6   6   1        6.36       -1.59      2.82 o 
  -5   6   1      175.94      164.20      6.37 o 
  -4   6   1       51.63       44.57      5.27 o 
  -3   6   1     1052.63     1030.29     27.62 o 
  -2   6   1      112.66      122.26      6.64 o 
  -1   6   1      961.46     1003.32     23.31 o 
   0   6   1       12.34        6.48      3.05 o 
   1   6   1      385.62      381.02      7.77 o 
   2   6   1       98.59       77.70      4.00 o 
   3   6   1      273.87      265.02      7.26 o 
   4   6   1      183.05      164.06      5.79 o 
   5   6   1      249.83      243.53      7.11 o 
   6   6   1        3.33        1.45      2.94 o 
   7   6   1      782.21      784.68     14.50 o 
   8   6   1        1.64        2.90      3.64 o 
   9   6   1       59.09       51.44      5.58 o 
  -8   7   1      511.45      525.30     13.13 o 
  -7   7   1       28.99       30.52      4.75 o 
  -6   7   1      437.13      450.03     11.42 o 
  -5   7   1       31.69       33.34      4.29 o 
  -4   7   1      178.37      145.43      5.95 o 
  -3   7   1        8.47       10.34      2.93 o 
  -2   7   1        1.31        0.07      2.54 o 
  -1   7   1        0.24       -1.34      2.58 o 
   0   7   1       30.06       25.36      3.93 o 
   1   7   1        6.56       -1.04      2.83 o 
   2   7   1      486.83      453.21     16.25 o 
   3   7   1        4.57        5.53      2.62 o 
   4   7   1      311.48      308.08      8.08 o 
   5   7   1       28.46       27.91      4.09 o 
   6   7   1        6.77        0.27      3.25 o 
   7   7   1        0.46        9.15      3.87 o 
   8   7   1       43.09       54.25      5.74 o 
  -7   8   1       32.19       34.95      7.86 o 
  -6   8   1       11.31        8.33      4.93 o 
  -5   8   1       71.02       81.31      5.71 o 
  -4   8   1       78.84       85.19      5.86 o 
  -3   8   1      209.68      232.53     12.95 o 
  -2   8   1       30.18       30.72      4.26 o 
  -1   8   1       56.22       48.68      4.33 o 
   0   8   1       10.54       11.21      3.65 o 
   1   8   1      218.86      208.00     15.94 o 
   2   8   1        7.31       -1.14      2.87 o 
   3   8   1      169.02      174.81      7.68 o 
   4   8   1       88.87      102.47      5.66 o 
   5   8   1       37.90       40.21      4.71 o 
   6   8   1        6.76        5.66      3.91 o 
   7   8   1      148.16      151.10      7.29 o 
  -6   9   1       22.96       27.35      6.22 o 
  -5   9   1        1.06       -3.94      4.27 o 
  -4   9   1       13.72       14.01      5.22 o 
  -3   9   1       13.27        5.97      3.64 o 
  -2   9   1      240.52      268.79     23.13 o 
  -1   9   1        3.19       -1.22      3.78 o 
   0   9   1      273.91      281.25     10.49 o 
   1   9   1        0.03       -3.61      4.32 o 
   2   9   1      392.24      443.37     40.44 o 
   3   9   1       14.19       -0.92      4.52 o 
   4   9   1       90.00       95.35     15.41 o 
   5   9   1        4.72       -1.74      4.94 o 
  -3  10   1       29.73       37.95     10.31 o 
  -2  10   1       16.06       12.42      9.91 o 
  -1  10   1       35.64       69.92     13.99 o 
   0  10   1        0.24       10.42      6.88 o 
   1  10   1       65.00       74.20     11.65 o 
   2  10   1       16.45       28.47     14.73 o 
   3  10   1        6.88        6.14      4.98 o 
 -10   0   2      348.70      355.53     16.30 o 
  -8   0   2      156.07      152.60      6.97 o 
  -6   0   2     1980.08     1947.68     27.41 o 
  -4   0   2      188.45      297.27      5.03 o 
  -2   0   2        5.00        5.96      1.19 o 
   0   0   2     6839.14     6483.88    103.36 o 
   2   0   2     1062.71     1058.83     19.69 o 
   4   0   2    15813.02    15000.50    236.19 o 
   6   0   2     1030.99      976.10     23.40 o 
   8   0   2       82.42       81.36      8.04 o 
  10   0   2      196.02      163.80     12.29 o 
 -11   1   2       49.03       43.05      6.06 o 
 -10   1   2       68.42       61.20      5.33 o 
  -9   1   2     1203.88     1187.19     17.79 o 
  -8   1   2       78.58       55.47      4.15 o 
  -7   1   2     1092.21     1132.07     21.04 o 
  -6   1   2      242.03      220.47      5.60 o 
  -5   1   2     1923.96     1956.07     18.15 o 
  -4   1   2       23.99       22.15      1.18 o 
  -3   1   2     1857.33     1864.91     13.40 o 
  -2   1   2        0.05        1.74      0.58 o 
  -1   1   2     9429.52    10146.14    150.37 o 
   0   1   2     2920.67     3091.61     25.38 o 
   1   1   2     5395.45     5508.74     64.24 o 
   2   1   2     7904.08     7545.68     60.66 o 
   3   1   2     7871.37     7707.13    132.46 o 
   4   1   2     2534.25     2610.33     27.66 o 
   5   1   2     1134.42     1024.96     13.54 o 
   6   1   2       73.74       65.64      3.98 o 
   7   1   2      789.39      778.70     12.67 o 
   8   1   2        2.05        2.38      3.12 o 
   9   1   2      942.31      947.31     19.18 o 
  10   1   2       55.12       64.98      6.63 o 
  11   1   2      103.74       89.13      7.87 o 
 -11   2   2       18.27       12.39      4.13 o 
 -10   2   2      183.84      206.34      7.64 o 
  -9   2   2        0.48       -2.69      2.91 o 
  -8   2   2        2.90        2.02      2.55 o 
  -7   2   2       31.52       27.36      3.14 o 
  -6   2   2     3071.80     3147.11     33.48 o 
  -5   2   2        9.04        6.75      1.25 o 
  -4   2   2     3408.02     3483.55     29.57 o 
  -3   2   2     1580.05     1626.76     16.84 o 
  -2   2   2      173.27      201.45      4.06 o 
  -1   2   2     7993.09     8171.54    214.31 o 
   0   2   2      132.98       74.18      1.83 o 
   1   2   2      292.00      333.17      4.68 o 
   2   2   2      858.83      805.83     15.78 o 
   3   2   2     1458.61     1490.26     16.63 o 
   4   2   2     3610.44     3646.36     37.85 o 
   5   2   2       52.22       53.27      3.24 o 
   6   2   2     2663.91     2722.81     38.19 o 
   7   2   2       36.81       38.20      3.76 o 
   8   2   2      355.41      337.13     11.29 o 
   9   2   2       77.44       69.14      5.40 o 
  10   2   2      159.21      159.05      9.03 o 
  11   2   2        0.01       -5.90      4.12 o 
 -11   3   2      118.48      122.32      6.60 o 
 -10   3   2        0.10       -3.94      4.90 o 
  -9   3   2      256.21      238.41      7.70 o 
  -8   3   2       32.16       26.59      3.63 o 
  -7   3   2      612.65      605.93     14.38 o 
  -6   3   2       53.36       60.64      3.76 o 
  -5   3   2      695.60      627.47      7.56 o 
  -4   3   2       87.78       76.11      2.33 o 
  -3   3   2     3010.85     2954.25     25.56 o 
  -2   3   2      196.26      165.28      3.13 o 
  -1   3   2     1865.67     1705.10     35.64 o 
   0   3   2     1568.23     1725.40     22.39 o 
   1   3   2     8791.01     9030.40    104.72 o 
   2   3   2      185.06      187.73      4.16 o 
   3   3   2      787.58      734.76     10.44 o 
   4   3   2      129.62      137.30      4.26 o 
   5   3   2      225.12      201.32      5.85 o 
   6   3   2       29.73       47.30      8.20 o 
   7   3   2      487.40      477.64     15.89 o 
   8   3   2        0.09       -1.98      2.86 o 
   9   3   2      407.06      374.12      9.90 o 
  10   3   2       70.39       66.65      5.76 o 
 -10   4   2       46.73       50.71      5.39 o 
  -9   4   2      366.26      338.95      9.35 o 
  -8   4   2      406.43      404.59      9.52 o 
  -7   4   2       16.13       12.21      3.05 o 
  -6   4   2     1067.76     1104.99     53.65 o 
  -5   4   2       18.52       14.87      2.51 o 
  -4   4   2     1032.90     1066.97     11.73 o 
  -3   4   2       22.73       23.17      1.85 o 
  -2   4   2     2236.94     2264.78     20.76 o 
  -1   4   2     1799.69     1927.52     25.83 o 
   0   4   2      780.50      803.45     20.13 o 
   1   4   2      568.50      619.78      8.92 o 
   2   4   2      261.45      224.66      5.03 o 
   3   4   2        0.11       13.61      3.64 o 
   4   4   2      127.24      106.42      4.11 o 
   5   4   2        4.21        2.13      2.67 o 
   6   4   2      425.03      419.07     14.40 o 
   7   4   2       14.40       10.52      3.03 o 
   8   4   2      206.02      221.04      7.50 o 
   9   4   2       18.27        5.42      3.72 o 
  10   4   2      264.50      291.24     16.19 o 
 -10   5   2       23.40       15.68      4.24 o 
  -9   5   2       65.11       68.94      6.01 o 
  -8   5   2       46.50       49.10      4.90 o 
  -7   5   2       18.08       21.06      9.05 o 
  -6   5   2      347.05      349.13      8.37 o 
  -5   5   2       98.49       76.75      4.30 o 
  -4   5   2        0.66       -2.16      2.00 o 
  -3   5   2     1108.00     1071.43     12.08 o 
  -2   5   2       27.22       31.05      2.33 o 
  -1   5   2     1018.92      967.77     16.19 o 
   0   5   2        4.49        7.17      2.35 o 
   1   5   2      259.24      215.03      6.64 o 
   2   5   2      141.88      145.09      4.69 o 
   3   5   2      262.82      234.05      5.95 o 
   4   5   2       10.37        5.56      2.31 o 
   5   5   2      116.42      112.13      4.86 o 
   6   5   2      117.40      110.46      5.25 o 
   7   5   2      149.26      141.09      8.47 o 
   8   5   2        9.50        5.11      3.76 o 
   9   5   2       76.66       96.16      6.46 o 
  -9   6   2       31.50       33.88      7.39 o 
  -8   6   2      678.11      636.87     13.23 o 
  -7   6   2        8.13        5.78      3.38 o 
  -6   6   2      197.82      202.86      6.95 o 
  -5   6   2       52.67       64.36      5.97 o 
  -4   6   2       67.87       74.25      4.62 o 
  -3   6   2       44.81       49.21      3.80 o 
  -2   6   2      927.77      921.75     11.46 o 
  -1   6   2       10.38        7.02      2.94 o 
   0   6   2      678.06      682.46     13.67 o 
   1   6   2       38.56       32.84      3.13 o 
   2   6   2      629.68      674.51     25.12 o 
   3   6   2      218.44      213.48      6.17 o 
   4   6   2      167.75      167.73      5.77 o 
   5   6   2        0.19        3.24      2.81 o 
   6   6   2       74.70       68.45      6.55 o 
   7   6   2       65.16       72.56      5.48 o 
   8   6   2      198.41      181.82      7.54 o 
   9   6   2        4.42       -0.29      3.82 o 
  -8   7   2       18.44       18.69      5.71 o 
  -7   7   2       10.85        1.91      4.86 o 
  -6   7   2        0.05        3.42      3.44 o 
  -5   7   2       93.63       92.09      6.45 o 
  -4   7   2      111.35       99.58      5.32 o 
  -3   7   2       42.18       43.04      4.17 o 
  -2   7   2       36.55       28.16      3.41 o 
  -1   7   2        8.48        7.86      3.01 o 
   0   7   2        7.35        7.65      3.96 o 
   1   7   2       21.60       16.08      2.78 o 
   2   7   2       58.57       54.40      4.09 o 
   3   7   2       65.66       55.92      4.25 o 
   4   7   2        0.20       -3.65      2.43 o 
   5   7   2       59.00       67.15      6.76 o 
   6   7   2       14.89       11.13      3.64 o 
   7   7   2      328.09      345.92      9.82 o 
   8   7   2       13.90       16.14      4.38 o 
  -7   8   2       17.01       20.22      5.81 o 
  -6   8   2       12.85       19.09      5.30 o 
  -5   8   2       21.45       27.59      5.61 o 
  -4   8   2      188.30      189.38      7.35 o 
  -3   8   2       14.85        5.14      3.39 o 
  -2   8   2      415.05      412.26     20.67 o 
  -1   8   2       51.95       41.76      5.20 o 
   0   8   2      148.90      135.24      7.19 o 
   1   8   2       37.43       40.81      5.50 o 
   2   8   2      281.18      302.29     30.70 o 
   3   8   2       60.58       77.84     11.39 o 
   4   8   2       36.13       35.75      4.39 o 
   5   8   2        2.13       -4.81      3.21 o 
   6   8   2       58.44       58.92     10.02 o 
   7   8   2        6.57        4.88      4.24 o 
  -6   9   2        2.10        0.68      5.00 o 
  -5   9   2       77.12       98.61      8.26 o 
  -4   9   2        0.55       -3.53      4.35 o 
  -3   9   2      129.11      143.06      8.87 o 
  -2   9   2       19.50       16.21      5.32 o 
  -1   9   2      129.28      125.74      6.22 o 
   0   9   2       32.81       17.98      7.24 o 
   1   9   2      147.18      182.14     35.35 o 
   2   9   2        3.07        0.02      4.24 o 
   3   9   2        4.51       -5.49      3.66 o 
   4   9   2        7.24        4.42      4.49 o 
   5   9   2        3.57       -2.19      4.16 o 
  -3  10   2        6.47       -1.86      7.73 o 
  -2  10   2       65.60      109.27     15.32 o 
   0  10   2       17.78       -0.44      6.01 o 
   1  10   2        4.11        1.61      5.93 o 
   2  10   2       43.76       34.63      8.48 o 
   3  10   2        0.66       -4.81      4.90 o 
 -11   0   3       21.87       15.66      6.92 o 
  -9   0   3      933.70      860.53     17.76 o 
  -7   0   3        2.54        0.12      2.68 o 
  -5   0   3      602.72      676.70     10.73 o 
  -3   0   3     3152.78     3215.44     30.91 o 
  -1   0   3    45844.54    41766.80    660.50 o 
   1   0   3     2164.03     2075.66     42.59 o 
   3   0   3     7268.26     7327.85    117.65 o 
   5   0   3        3.38       -2.12      2.74 o 
   7   0   3      546.44      560.86     17.76 o 
   9   0   3     2014.46     2056.28     45.83 o 
  11   0   3      292.11      287.01     16.20 o 
 -11   1   3       40.38       42.19      4.97 o 
 -10   1   3      489.61      543.42     11.80 o 
  -9   1   3        3.16        5.45      3.05 o 
  -8   1   3        7.15        2.62      2.45 o 
  -7   1   3       23.45       35.95      3.27 o 
  -6   1   3     1558.15     1626.94     14.64 o 
  -5   1   3      203.08      257.13      3.64 o 
  -4   1   3        8.26        4.85      2.09 o 
  -3   1   3       52.75       42.34      1.32 o 
  -2   1   3       15.54       17.45      1.28 o 
  -1   1   3      972.87      898.22      9.58 o 
   0   1   3    12755.83    12929.58    202.92 o 
   1   1   3     9736.07     9694.33    118.02 o 
   2   1   3     5537.20     5145.13     41.59 o 
   3   1   3     2642.23     2755.23     35.30 o 
   4   1   3     4086.63     4152.22     34.94 o 
   5   1   3      200.89      196.83      3.96 o 
   6   1   3      569.21      510.41      8.08 o 
   7   1   3        2.84        4.65      3.27 o 
   8   1   3       25.34       38.41      4.71 o 
   9   1   3        0.10        4.12      4.42 o 
  10   1   3      403.87      414.39     12.94 o 
  11   1   3        3.15        0.53      4.74 o 
 -11   2   3       81.27       96.41      6.51 o 
 -10   2   3       53.42       47.08      5.10 o 
  -9   2   3      295.06      316.16      8.43 o 
  -8   2   3       59.35       63.83      4.35 o 
  -7   2   3      617.52      562.26     10.01 o 
  -6   2   3      534.36      578.01      7.74 o 
  -5   2   3      151.24      123.29      4.69 o 
  -4   2   3       52.94       45.97      1.89 o 
  -3   2   3      116.13      104.29      2.77 o 
  -2   2   3       35.56       32.38      1.26 o 
  -1   2   3      362.43      362.38      5.78 o 
   0   2   3     6429.02     6508.90     46.51 o 
   1   2   3     2919.41     3057.06     25.33 o 
   2   2   3     1999.45     2040.73     17.76 o 
   3   2   3     4793.73     4916.73     40.89 o 
   4   2   3       66.83       80.93      3.42 o 
   5   2   3     1292.85     1313.05     16.54 o 
   6   2   3        1.54        6.66      5.15 o 
   7   2   3      745.72      697.07     12.14 o 
   8   2   3        0.06       -1.05      2.80 o 
   9   2   3      644.31      616.58     20.09 o 
  10   2   3       48.38       34.20      6.00 o 
  11   2   3       31.88       16.08      5.62 o 
 -11   3   3        0.00        0.34      3.67 o 
 -10   3   3      184.27      160.11      6.92 o 
  -9   3   3      406.40      369.75      9.25 o 
  -8   3   3       65.22       62.98      4.63 o 
  -7   3   3        3.20        5.48      2.57 o 
  -6   3   3     1241.82     1302.18     18.95 o 
  -5   3   3       68.14       61.17      2.44 o 
  -4   3   3     1442.95     1484.66     14.44 o 
  -3   3   3      838.63      896.91     11.00 o 
  -2   3   3      474.86      482.75     14.05 o 
  -1   3   3     6031.73     5889.28    107.32 o 
   0   3   3     4397.53     4558.00     37.39 o 
   1   3   3      130.32      121.58      5.26 o 
   2   3   3      392.33      383.79      6.24 o 
   3   3   3      250.21      298.87      5.84 o 
   4   3   3       19.23        6.92      2.81 o 
   5   3   3      164.95      189.82     12.46 o 
   6   3   3     2253.68     2203.59     44.29 o 
   7   3   3       66.92       77.15      4.73 o 
   8   3   3      589.99      527.00     11.17 o 
   9   3   3       35.12       26.82      4.45 o 
  10   3   3      171.44      193.10      9.40 o 
 -10   4   3       18.19       12.44      3.96 o 
  -9   4   3      476.34      485.31     11.08 o 
  -8   4   3      305.79      291.75      9.16 o 
  -7   4   3      679.94      682.27     11.99 o 
  -6   4   3      299.56      295.56      7.22 o 
  -5   4   3        2.00        0.25      1.86 o 
  -4   4   3       42.05       33.05      4.85 o 
  -3   4   3      366.82      298.53      5.71 o 
  -2   4   3       25.08       33.65      2.31 o 
  -1   4   3       48.02       67.10      3.69 o 
   0   4   3      366.83      302.96      5.55 o 
   1   4   3      735.58      648.38      9.15 o 
   2   4   3      101.98       87.22      3.33 o 
   3   4   3     2016.54     2026.88     22.71 o 
   4   4   3        4.44        0.04      3.27 o 
   5   4   3      506.13      513.91     13.55 o 
   6   4   3      334.57      317.75      7.81 o 
   7   4   3       16.56       14.18      3.35 o 
   8   4   3       50.25       49.45      5.25 o 
   9   4   3       59.17       61.68      5.65 o 
  10   4   3       38.70       42.55      5.43 o 
 -10   5   3       48.55       75.17      7.95 o 
  -9   5   3        3.66        7.89      3.77 o 
  -8   5   3      396.58      414.27     10.07 o 
  -7   5   3       60.57       83.17      5.16 o 
  -6   5   3      421.27      432.88     18.47 o 
  -5   5   3      136.96      143.25      5.33 o 
  -4   5   3     2026.96     2070.81     24.38 o 
  -3   5   3       44.99       50.88      2.77 o 
  -2   5   3     1895.55     1836.49     20.74 o 
  -1   5   3       91.92       92.55     10.63 o 
   0   5   3        7.12       -1.06      1.69 o 
   1   5   3      252.87      228.85      5.52 o 
   2   5   3      178.01      196.08      5.21 o 
   3   5   3       63.88       71.82      9.44 o 
   4   5   3      311.36      313.45      7.31 o 
   5   5   3      288.09      278.46      8.31 o 
   6   5   3      315.52      300.47      8.51 o 
   7   5   3      132.82      130.42      5.98 o 
   8   5   3      173.98      169.27      9.55 o 
   9   5   3       10.94       13.81      6.10 o 
  -9   6   3      254.92      260.35     11.04 o 
  -8   6   3        1.03        2.67      4.64 o 
  -7   6   3      325.12      367.47      9.49 o 
  -6   6   3       13.70       13.94      3.66 o 
  -5   6   3      565.09      603.35     11.39 o 
  -4   6   3      114.57      120.92      5.23 o 
  -3   6   3      955.45      959.70     11.87 o 
  -2   6   3       17.42        4.33      2.31 o 
  -1   6   3      540.54      536.17     20.23 o 
   0   6   3        0.01       -2.73      1.82 o 
   1   6   3      173.20      164.75      5.22 o 
   2   6   3       97.45       74.37      4.01 o 
   3   6   3      325.94      326.65      7.45 o 
   4   6   3       11.68        4.97      2.58 o 
   5   6   3        4.75        2.83      2.79 o 
   6   6   3       39.13       55.10      5.02 o 
   7   6   3      135.05      135.85     10.39 o 
   8   6   3       23.24       11.34      5.65 o 
   9   6   3        6.82        0.88      3.57 o 
  -8   7   3       68.60       68.84      7.48 o 
  -7   7   3       32.42       29.80      5.83 o 
  -6   7   3      329.70      312.58     11.29 o 
  -5   7   3       13.68        7.96      3.45 o 
  -4   7   3      875.81      832.11     14.15 o 
  -3   7   3       49.32       51.32      6.11 o 
  -2   7   3      740.90      720.07     10.47 o 
  -1   7   3       43.59       27.32      4.24 o 
   0   7   3      104.01       91.88      6.01 o 
   1   7   3      152.10      137.43      5.34 o 
   2   7   3      200.73      211.60      6.39 o 
   3   7   3       19.31       11.70      2.97 o 
   4   7   3      115.18      132.91      8.80 o 
   5   7   3        4.52       -1.09      3.10 o 
   6   7   3      471.33      503.26     11.40 o 
   7   7   3        3.61        7.24      3.86 o 
   8   7   3      156.75      149.00      7.40 o 
  -7   8   3      201.27      201.06     10.14 o 
  -6   8   3       88.70       95.56      8.00 o 
  -5   8   3      519.46      572.02     15.45 o 
  -4   8   3       15.51        8.02      4.77 o 
  -3   8   3      162.47      161.52      8.44 o 
  -2   8   3       21.24       13.68      3.44 o 
  -1   8   3       27.42       23.98      3.60 o 
   0   8   3        5.31        8.03      5.54 o 
   1   8   3      152.03      163.27     10.90 o 
   2   8   3       17.34       19.29      4.81 o 
   3   8   3      116.30      118.24      8.98 o 
   4   8   3       29.82       15.53      7.55 o 
   5   8   3       73.80       65.50      5.42 o 
   6   8   3       40.10       57.50      5.53 o 
   7   8   3       44.55       52.90      9.32 o 
  -6   9   3        0.62       -3.14      5.29 o 
  -5   9   3        0.05        1.78      4.63 o 
  -4   9   3       35.35       27.69     10.59 o 
  -3   9   3        2.25        5.16      4.53 o 
  -2   9   3       69.98       82.75     15.67 o 
  -1   9   3        8.15       15.04      6.76 o 
   0   9   3       14.94       15.81      7.09 o 
   1   9   3        0.16        3.38      4.46 o 
   2   9   3        7.36        8.52      4.78 o 
   3   9   3       12.23        5.12      4.36 o 
   4   9   3       17.82        9.62      4.65 o 
   5   9   3        5.24        0.12      4.69 o 
  -3  10   3       15.87       11.74      5.46 o 
  -2  10   3        0.09        1.86      9.20 o 
  -1  10   3       22.19       16.63      7.41 o 
   0  10   3       21.52       18.73      7.18 o 
   1  10   3       68.13       75.32     10.76 o 
   2  10   3        0.18       -5.09      6.08 o 
 -10   0   4     1212.92     1215.17     23.05 o 
  -8   0   4        3.17       -1.28      2.89 o 
  -6   0   4     2045.96     2302.19     25.01 o 
  -4   0   4      234.13      266.28      4.75 o 
  -2   0   4       56.33       36.36      1.41 o 
   0   0   4      291.94      223.27      3.93 o 
   2   0   4     5292.25     5450.14    109.58 o 
   4   0   4      119.02      147.17      4.45 o 
   6   0   4      430.47      440.11     14.69 o 
   8   0   4       40.93       44.04      7.45 o 
  10   0   4      353.54      351.67     16.97 o 
 -11   1   4       21.00       31.72      4.68 o 
 -10   1   4        7.41        4.85      3.64 o 
  -9   1   4      294.74      299.02      8.00 o 
  -8   1   4        0.83       -3.44      2.29 o 
  -7   1   4       84.06       77.76      2.98 o 
  -6   1   4      316.15      317.03      4.55 o 
  -5   1   4      377.44      347.52      4.38 o 
  -4   1   4      156.77      148.05      2.47 o 
  -3   1   4     3877.18     3926.87     26.49 o 
  -2   1   4       21.93       11.69      1.05 o 
  -1   1   4     1578.99     1637.74     20.14 o 
   0   1   4       95.59      103.66      2.82 o 
   1   1   4     5470.52     5555.31     44.25 o 
   2   1   4      257.59      248.94      3.56 o 
   3   1   4     1150.89     1139.88     12.65 o 
   4   1   4     1714.53     1741.59     18.63 o 
   5   1   4       80.99       71.31      2.94 o 
   6   1   4       51.19       49.01      4.46 o 
   7   1   4      870.96      860.54     16.54 o 
   8   1   4      207.60      203.50      8.28 o 
   9   1   4      929.06      944.70     19.49 o 
  10   1   4       11.93        6.26      4.52 o 
  11   1   4       39.70       37.75      6.41 o 
 -11   2   4        8.90        7.44      3.82 o 
 -10   2   4      231.19      238.74      7.93 o 
  -9   2   4      398.17      362.46      8.91 o 
  -8   2   4        3.46        0.63      2.44 o 
  -7   2   4        2.34       -0.96      2.26 o 
  -6   2   4     2353.90     2389.65     25.15 o 
  -5   2   4      193.65      193.10      3.79 o 
  -4   2   4      484.17      467.48      6.51 o 
  -3   2   4        6.36        1.58      1.86 o 
  -2   2   4     2087.49     2284.95     31.07 o 
  -1   2   4     2805.53     2902.28     24.30 o 
   0   2   4    16691.74    17497.26    286.94 o 
   1   2   4     1490.88     1514.95     12.14 o 
   2   2   4      811.85      962.23     13.84 o 
   3   2   4      100.67      103.97      2.41 o 
   4   2   4      644.00      573.78      6.88 o 
   5   2   4       20.40       21.54      2.66 o 
   6   2   4     1248.16     1215.87     30.40 o 
   7   2   4       32.85       42.13      4.06 o 
   8   2   4      197.51      168.69      7.95 o 
   9   2   4        5.17        0.61      4.14 o 
  10   2   4      486.01      505.16     14.58 o 
 -11   3   4       19.34        8.57      3.92 o 
 -10   3   4        2.84        8.00      3.56 o 
  -9   3   4      192.91      174.89      6.61 o 
  -8   3   4      375.35      375.35      8.70 o 
  -7   3   4     1033.28     1017.71     14.86 o 
  -6   3   4       34.26       36.99      5.96 o 
  -5   3   4      700.68      692.08      8.46 o 
  -4   3   4      169.52      175.49      6.46 o 
  -3   3   4     2889.50     2994.48     26.49 o 
  -2   3   4     2396.10     2711.91     48.46 o 
  -1   3   4      576.26      515.91      6.25 o 
   0   3   4      835.93      807.23      7.52 o 
   1   3   4     1248.21     1325.91     14.09 o 
   2   3   4      571.42      598.04      6.89 o 
   3   3   4     2058.50     2177.73     19.64 o 
   4   3   4      107.26       97.88      3.88 o 
   5   3   4     1474.64     1517.49     21.29 o 
   6   3   4       34.86       41.60      4.98 o 
   7   3   4      533.34      547.82     22.21 o 
   8   3   4      294.87      264.68      8.15 o 
   9   3   4       79.93       89.15      7.26 o 
  10   3   4       23.89       23.92      5.81 o 
 -11   4   4        0.10        0.83      4.71 o 
 -10   4   4       69.59       73.29      5.76 o 
  -9   4   4      142.13      160.58      6.74 o 
  -8   4   4       79.34       82.21      5.12 o 
  -7   4   4       69.62       76.03      7.68 o 
  -6   4   4      187.82      169.24      5.66 o 
  -5   4   4      199.45      193.46      5.50 o 
  -4   4   4      889.37      898.53     10.34 o 
  -3   4   4       14.23       25.30      3.19 o 
  -2   4   4     1205.31     1282.06     14.91 o 
  -1   4   4      603.39      684.90      9.43 o 
   0   4   4     5937.78     5932.17     61.73 o 
   1   4   4      915.75      942.71     13.56 o 
   2   4   4      998.67      948.72     13.84 o 
   3   4   4       10.32       11.37      2.51 o 
   4   4   4     1165.64     1163.69     23.51 o 
   5   4   4       31.04       29.20      3.25 o 
   6   4   4      424.61      445.26     11.51 o 
   7   4   4       31.50       35.82      4.18 o 
   8   4   4      202.22      194.94      7.26 o 
   9   4   4        2.95        1.54      3.44 o 
  10   4   4      357.75      360.65     27.21 o 
 -10   5   4       18.07       14.17      6.64 o 
  -9   5   4     1060.62     1072.98     22.31 o 
  -8   5   4      221.83      232.66      7.64 o 
  -7   5   4      420.32      424.62      9.62 o 
  -6   5   4       12.35       14.06      3.08 o 
  -5   5   4       61.16       69.45      4.44 o 
  -4   5   4       49.69       55.11      3.01 o 
  -3   5   4      791.92      799.60      9.96 o 
  -2   5   4       17.67        8.03      2.68 o 
  -1   5   4        1.84       -1.39      3.19 o 
   0   5   4       57.31       50.49      3.71 o 
   1   5   4     3126.79     3086.08     44.89 o 
   2   5   4      458.07      432.59      9.88 o 
   3   5   4     3654.24     3661.89     54.50 o 
   4   5   4      116.93       89.46      8.40 o 
   5   5   4       58.53       67.61      4.52 o 
   6   5   4       60.45       60.74      5.22 o 
   7   5   4      164.57      169.50      6.65 o 
   8   5   4       46.95       47.16      5.48 o 
   9   5   4       57.41       74.39      6.20 o 
  -9   6   4        3.90        6.22      7.91 o 
  -8   6   4      129.90      135.25      8.23 o 
  -7   6   4        2.89       -2.17      3.81 o 
  -6   6   4      344.58      352.10      8.93 o 
  -5   6   4       87.49       85.28      5.09 o 
  -4   6   4      368.77      371.52      9.14 o 
  -3   6   4       41.79       38.47      2.99 o 
  -2   6   4      389.68      409.63      8.02 o 
  -1   6   4       25.88       19.24      6.32 o 
   0   6   4      123.88      103.07      6.69 o 
   1   6   4        2.54        3.14      2.40 o 
   2   6   4      496.70      542.36     10.22 o 
   3   6   4       38.23       40.09      7.76 o 
   4   6   4      268.84      259.87      9.16 o 
   5   6   4       43.42       35.54      3.89 o 
   6   6   4      551.34      543.15     22.80 o 
   7   6   4       31.36       32.92      4.57 o 
   8   6   4      114.89      120.66      6.50 o 
  -8   7   4       42.01       70.93      7.69 o 
  -7   7   4      438.80      447.78     13.73 o 
  -6   7   4        8.04        9.30      4.68 o 
  -5   7   4      371.17      391.59     24.23 o 
  -4   7   4       33.53       36.68      5.55 o 
  -3   7   4      140.87      146.82      6.04 o 
  -2   7   4       11.56       11.48      2.97 o 
  -1   7   4      117.39      106.48      5.54 o 
   0   7   4       18.34       11.74      3.89 o 
   1   7   4      626.40      601.10     44.15 o 
   2   7   4       15.34       21.46      6.40 o 
   3   7   4      465.21      453.70     14.06 o 
   4   7   4       97.39       94.78      5.18 o 
   5   7   4      197.70      197.33     11.43 o 
   6   7   4        3.39        5.31      3.47 o 
   7   7   4      268.32      265.58      8.88 o 
   8   7   4        0.15       -4.40      3.69 o 
  -7   8   4        4.20        7.91      4.96 o 
  -6   8   4       38.20       49.76      6.65 o 
  -5   8   4       11.72       14.07      5.12 o 
  -4   8   4       20.00       14.09      5.25 o 
  -3   8   4       35.44       33.54      5.92 o 
  -2   8   4      118.00      112.53      7.46 o 
  -1   8   4        2.92       -5.10      3.40 o 
   0   8   4      266.79      261.51     39.23 o 
   1   8   4       12.78        5.30      3.97 o 
   2   8   4      291.71      277.56     13.81 o 
   3   8   4       59.11       63.75      7.32 o 
   4   8   4       99.94      115.03      7.63 o 
   5   8   4       14.23        2.44      5.21 o 
   6   8   4       49.09       51.18     10.17 o 
  -6   9   4        7.07        6.73      6.14 o 
  -5   9   4       64.22       83.32      7.94 o 
  -4   9   4        2.44       -4.29      4.40 o 
  -3   9   4      121.45      138.73     24.07 o 
  -2   9   4        1.39       -5.73      5.48 o 
  -1   9   4       93.39      110.63     11.82 o 
   0   9   4       18.09       14.06      4.62 o 
   1   9   4      212.37      224.74     14.16 o 
   2   9   4        4.12       -3.54      5.82 o 
   3   9   4       84.79       89.05     12.35 o 
   4   9   4        2.08       -2.82      4.07 o 
   5   9   4      112.16      134.19     26.18 o 
  -3  10   4       11.39       10.56      5.67 o 
  -2  10   4       28.92       37.27      6.97 o 
  -1  10   4       19.91       20.82      5.58 o 
   0  10   4       92.18       92.13     11.47 o 
   1  10   4       30.16       41.90      8.09 o 
   2  10   4       45.84       41.56      9.08 o 
 -11   0   5      208.04      214.50     13.45 o 
  -9   0   5      380.93      394.78     11.29 o 
  -7   0   5      121.90      124.79      4.58 o 
  -5   0   5      762.08      703.65      9.63 o 
  -3   0   5     2591.52     2579.21     25.41 o 
  -1   0   5       88.02      103.88      2.72 o 
   1   0   5     3078.23     3322.10     38.52 o 
   3   0   5     6393.85     6692.64    113.94 o 
   5   0   5       68.42       57.50      4.81 o 
   7   0   5      933.25      931.32     24.88 o 
   9   0   5      305.33      277.25     14.51 o 
 -11   1   5       44.68       49.87      5.11 o 
 -10   1   5      706.94      735.38     13.56 o 
  -9   1   5       55.36       54.36      4.51 o 
  -8   1   5      146.97      143.36      4.62 o 
  -7   1   5      608.28      572.72      6.79 o 
  -6   1   5     3423.59     3486.93     25.21 o 
  -5   1   5      159.07      138.57      2.72 o 
  -4   1   5      128.82      188.95      2.88 o 
  -3   1   5     1265.18     1421.49     10.70 o 
  -2   1   5      114.22      112.57      1.97 o 
  -1   1   5     2248.45     2282.35     22.52 o 
   0   1   5     3120.05     3261.38     31.93 o 
   1   1   5     2192.54     2216.88     18.90 o 
   2   1   5     3677.04     3647.62     30.15 o 
   3   1   5      270.37      294.31      4.36 o 
   4   1   5     6644.35     6629.81     53.83 o 
   5   1   5      387.22      417.79     24.29 o 
   6   1   5      848.29      842.76     20.74 o 
   7   1   5        0.00        1.68      3.17 o 
   8   1   5       61.30       61.56      5.84 o 
   9   1   5       81.26       70.20      6.65 o 
  10   1   5      224.42      208.72      9.79 o 
 -11   2   5        3.76        3.20      3.66 o 
 -10   2   5        3.79       -0.21      3.17 o 
  -9   2   5      165.08      170.86      6.43 o 
  -8   2   5       25.64       32.73      3.46 o 
  -7   2   5      994.06     1000.11     17.32 o 
  -6   2   5       74.54       75.24      2.80 o 
  -5   2   5     2993.04     3139.54     24.81 o 
  -4   2   5       27.93       30.74      1.76 o 
  -3   2   5     7110.27     7280.57     52.49 o 
  -2   2   5      284.04      353.79      7.77 o 
  -1   2   5      267.96      265.42      3.55 o 
   0   2   5      665.78      705.77      7.29 o 
   1   2   5       11.92       18.64      2.81 o 
   2   2   5      118.73      102.39      2.20 o 
   3   2   5     1239.77     1171.72     15.77 o 
   4   2   5     1058.60     1121.27     11.63 o 
   5   2   5     1174.09     1077.22     20.30 o 
   6   2   5     2125.27     2202.15     31.48 o 
   7   2   5     1164.08     1105.15     19.93 o 
   8   2   5      674.50      587.06     14.31 o 
   9   2   5      289.43      305.77     10.80 o 
  10   2   5        4.05        2.22      5.55 o 
 -11   3   5       23.80       29.64      4.57 o 
 -10   3   5       37.91       54.13      5.83 o 
  -9   3   5       99.55       89.23      5.19 o 
  -8   3   5      823.98      848.67     13.71 o 
  -7   3   5        0.03        1.16      2.30 o 
  -6   3   5     1469.60     1541.24     19.66 o 
  -5   3   5      304.23      284.37      7.43 o 
  -4   3   5       64.46       51.96      4.68 o 
  -3   3   5       36.77       57.12      2.11 o 
  -2   3   5     2154.99     2022.18     51.17 o 
  -1   3   5       57.10       54.90      1.47 o 
   0   3   5     4270.71     4259.35     32.35 o 
   1   3   5      211.55      167.49      3.87 o 
   2   3   5     1137.72     1214.32     23.03 o 
   3   3   5      809.41      830.50     12.24 o 
   4   3   5     1180.62     1139.24     15.91 o 
   5   3   5        0.44       -1.87      2.28 o 
   6   3   5      144.54      131.89      5.46 o 
   7   3   5       67.28       89.38      5.10 o 
   8   3   5      213.76      195.29     10.59 o 
   9   3   5        0.01       -4.61      6.48 o 
  10   3   5      518.23      510.67     15.12 o 
 -11   4   5       72.12       82.87     12.21 o 
 -10   4   5       52.02       49.18      6.52 o 
  -9   4   5      691.35      694.33     13.28 o 
  -8   4   5        0.01       -4.10      3.41 o 
  -7   4   5      159.64      157.66      5.74 o 
  -6   4   5      468.33      482.80      9.28 o 
  -5   4   5      620.41      584.06      8.09 o 
  -4   4   5        9.53        2.62      1.47 o 
  -3   4   5     1588.51     1612.18     21.29 o 
  -2   4   5     1359.16     1477.84     19.88 o 
  -1   4   5       14.04        7.25      1.12 o 
   0   4   5        4.44        8.11      1.33 o 
   1   4   5     1903.05     1721.97     16.63 o 
   2   4   5      730.84      810.16     15.20 o 
   3   4   5      815.61      832.28     22.16 o 
   4   4   5      233.70      232.86      7.24 o 
   5   4   5      159.74      158.06      7.90 o 
   6   4   5       27.22       24.46      3.45 o 
   7   4   5      610.15      612.33     19.69 o 
   8   4   5      240.73      205.50      7.50 o 
   9   4   5       81.69       80.21      6.04 o 
 -10   5   5       75.58       91.41      8.23 o 
  -9   5   5       16.15       15.43      5.35 o 
  -8   5   5       29.53       29.83      5.97 o 
  -7   5   5       46.69       40.04      4.11 o 
  -6   5   5       46.36       52.36      5.31 o 
  -5   5   5        0.06        0.71      2.30 o 
  -4   5   5      327.13      322.34      5.91 o 
  -3   5   5      222.05      229.10      4.88 o 
  -2   5   5      413.21      385.71      7.35 o 
  -1   5   5       69.50       52.33      4.45 o 
   0   5   5      752.55      666.29      8.55 o 
   1   5   5      444.09      478.73      8.12 o 
   2   5   5      903.11      875.22     23.18 o 
   3   5   5       10.24       14.64      2.64 o 
   4   5   5      107.70      124.42      4.94 o 
   5   5   5       25.62       20.77      3.20 o 
   6   5   5       41.79       50.88      5.54 o 
   7   5   5        7.07       13.80      3.77 o 
   8   5   5      109.74      119.83      6.28 o 
   9   5   5        8.25        7.20      4.00 o 
  -9   6   5      317.52      353.66     15.51 o 
  -8   6   5        3.90       -0.04      4.73 o 
  -7   6   5       24.84       38.77      5.59 o 
  -6   6   5       20.33       11.65      4.45 o 
  -5   6   5       65.48       63.48      6.27 o 
  -4   6   5        3.63        4.85      2.76 o 
  -3   6   5      584.03      617.21      9.08 o 
  -2   6   5        0.01        0.98      2.19 o 
  -1   6   5      171.34      168.21     12.36 o 
   0   6   5        7.78        6.26      2.62 o 
   1   6   5     1246.53     1327.78     46.80 o 
   2   6   5       62.83       57.59      3.77 o 
   3   6   5       32.22       35.98      3.98 o 
   4   6   5        0.33       -1.45      2.37 o 
   5   6   5       17.85       19.75      3.52 o 
   6   6   5        7.64        9.32      3.51 o 
   7   6   5      359.13      362.62     13.51 o 
   8   6   5        0.55       -3.05      3.52 o 
  -8   7   5       56.73       58.48      7.17 o 
  -7   7   5       41.13       46.74      6.30 o 
  -6   7   5       47.64       50.83      6.51 o 
  -5   7   5       65.48       72.01      6.88 o 
  -4   7   5        4.59       -0.11      4.20 o 
  -3   7   5       33.78       38.12      5.34 o 
  -2   7   5      671.11      696.00     14.63 o 
  -1   7   5        0.46       -3.50      2.33 o 
   0   7   5      443.64      435.91     13.58 o 
   1   7   5       46.92       61.58     14.42 o 
   2   7   5      308.77      323.23     23.33 o 
   3   7   5       29.14       25.62      4.56 o 
   4   7   5       71.77       93.59      6.66 o 
   5   7   5       89.21       89.45      5.78 o 
   6   7   5      109.39      115.87      6.17 o 
   7   7   5       27.98       47.65      5.25 o 
  -7   8   5        5.18        1.60      4.93 o 
  -6   8   5        0.58       -3.81      4.41 o 
  -5   8   5      132.16      133.79      8.66 o 
  -4   8   5        6.01        2.68      4.63 o 
  -3   8   5      341.70      370.57     15.35 o 
  -2   8   5        7.88        7.09      6.24 o 
  -1   8   5       77.64       86.83     11.11 o 
   0   8   5        0.34       -1.52      3.54 o 
   1   8   5       94.79       83.86     10.27 o 
   2   8   5       14.06        7.49      4.79 o 
   3   8   5        1.27       -5.33      3.55 o 
   4   8   5        7.98        4.06      4.31 o 
   5   8   5       79.98       84.69      7.38 o 
   6   8   5        2.77        2.13      4.63 o 
  -5   9   5        0.87        6.26      4.97 o 
  -4   9   5       12.64        4.46      5.10 o 
  -3   9   5       62.12       66.86      7.88 o 
  -2   9   5       87.28       87.51     12.21 o 
  -1   9   5       78.01       70.07     11.51 o 
   0   9   5      170.29      184.97     17.52 o 
   1   9   5       29.84       17.77      5.45 o 
   2   9   5       61.13       76.38     10.62 o 
   3   9   5       14.82        7.22      6.24 o 
   4   9   5       65.14       60.06     10.53 o 
  -2  10   5       59.00       72.89     10.65 o 
  -1  10   5        4.36       -3.73      6.16 o 
   0  10   5       11.22       11.58      8.09 o 
   1  10   5       22.32       29.88      9.42 o 
 -10   0   6      759.81      758.46     17.08 o 
  -8   0   6      135.03      138.65      5.18 o 
  -6   0   6     2330.87     2328.90     25.20 o 
  -4   0   6     1356.10     1383.19     15.35 o 
  -2   0   6       47.87       36.87      2.07 o 
   0   0   6      873.61      792.05     10.97 o 
   2   0   6     1454.26     1330.30     17.73 o 
   4   0   6      379.87      360.16      7.72 o 
   6   0   6      536.51      603.75     11.62 o 
   8   0   6      259.07      264.20     13.49 o 
  10   0   6       90.04       87.05     10.89 o 
 -11   1   6      285.34      310.48      9.23 o 
 -10   1   6      149.87      147.76      6.33 o 
  -9   1   6      133.07      134.98      5.03 o 
  -8   1   6        7.28        2.24      1.91 o 
  -7   1   6      229.60      224.37      4.14 o 
  -6   1   6       23.37       18.99      1.81 o 
  -5   1   6      252.60      220.35      3.43 o 
  -4   1   6      359.41      427.14      5.09 o 
  -3   1   6      771.30      736.75      6.36 o 
  -2   1   6     1452.70     1460.93     11.68 o 
  -1   1   6      858.33      835.47     12.10 o 
   0   1   6      840.93      890.58      8.61 o 
   1   1   6     2033.80     1885.82     18.79 o 
   2   1   6     1476.54     1541.70     14.23 o 
   3   1   6      427.04      398.87      5.46 o 
   4   1   6      141.01      114.67      3.82 o 
   5   1   6       50.92       53.72      2.64 o 
   6   1   6        1.22        4.76      2.44 o 
   7   1   6       41.09       46.75      3.85 o 
   8   1   6        0.04       -0.59      3.68 o 
   9   1   6      287.55      270.12     14.46 o 
  10   1   6        6.08        3.27      5.57 o 
 -11   2   6        0.67       -1.64      3.42 o 
 -10   2   6      150.07      162.27      6.67 o 
  -9   2   6       83.61       61.73      5.76 o 
  -8   2   6     1041.21      961.20     14.54 o 
  -7   2   6      234.46      247.24      5.59 o 
  -6   2   6     1311.41     1262.89     12.21 o 
  -5   2   6      369.55      406.64      7.67 o 
  -4   2   6       50.83       71.04      2.22 o 
  -3   2   6      276.51      309.69     15.31 o 
  -2   2   6      430.55      422.65      7.15 o 
  -1   2   6        0.32        0.67      1.09 o 
   0   2   6       22.71       14.76      1.14 o 
   1   2   6     1071.23     1015.26     11.60 o 
   2   2   6      119.78       92.08      2.51 o 
   3   2   6       85.18       94.29      3.57 o 
   4   2   6     2034.54     2074.67     19.30 o 
   5   2   6        0.30       -0.10      2.48 o 
   6   2   6       27.07       37.31      6.62 o 
   7   2   6      388.97      355.33     10.46 o 
   8   2   6      225.63      233.01      9.64 o 
   9   2   6      129.40      104.76      7.29 o 
  10   2   6      183.97      186.54      9.55 o 
 -11   3   6      102.41       92.14      8.08 o 
 -10   3   6      202.07      191.44     11.85 o 
  -9   3   6      545.59      546.37     11.29 o 
  -8   3   6       38.40       34.09      3.84 o 
  -7   3   6       41.38       55.05      3.87 o 
  -6   3   6      442.73      480.63      6.55 o 
  -5   3   6      179.59      144.42      3.69 o 
  -4   3   6      292.48      289.87      4.45 o 
  -3   3   6     1172.22     1161.76     12.03 o 
  -2   3   6       99.39      102.74      2.68 o 
  -1   3   6     1657.25     1668.48     15.49 o 
   0   3   6     4171.95     4324.40     54.90 o 
   1   3   6      146.38      154.52      2.83 o 
   2   3   6        7.51       12.37      2.10 o 
   3   3   6      189.94      190.48      4.97 o 
   4   3   6       16.20       33.60      3.76 o 
   5   3   6      889.84      905.96     24.74 o 
   6   3   6       45.72       47.79      4.01 o 
   7   3   6      847.30      864.99     36.30 o 
   8   3   6       84.09       58.43      8.53 o 
   9   3   6      179.10      172.57      8.85 o 
  10   3   6        1.03        4.06      7.72 o 
 -11   4   6       18.88       13.01      5.60 o 
 -10   4   6       86.02       91.72      7.90 o 
  -9   4   6       68.02       53.38      6.21 o 
  -8   4   6      459.71      432.95      9.60 o 
  -7   4   6       52.19       44.05      3.81 o 
  -6   4   6      384.35      362.25      9.71 o 
  -5   4   6        1.63        1.06      1.47 o 
  -4   4   6      495.28      474.44      6.29 o 
  -3   4   6       25.24       19.05      2.68 o 
  -2   4   6      566.92      543.06      7.14 o 
  -1   4   6     1235.65     1318.31     24.66 o 
   0   4   6     1018.38      928.89     10.71 o 
   1   4   6     1395.07     1484.95     28.92 o 
   2   4   6     1799.61     1772.35     18.99 o 
   3   4   6       41.85       39.62      2.58 o 
   4   4   6     1355.22     1397.55     20.94 o 
   5   4   6      734.90      742.95     28.64 o 
   6   4   6       81.39       76.02      4.92 o 
   7   4   6        9.90       12.49      3.48 o 
   8   4   6      125.41      104.41      5.92 o 
   9   4   6       39.76       38.49      8.27 o 
 -10   5   6        0.83       -6.31      4.21 o 
  -9   5   6      357.30      399.15     13.02 o 
  -8   5   6        0.01       -4.13      5.66 o 
  -7   5   6      127.56      114.95      7.05 o 
  -6   5   6        2.88       -2.67      3.30 o 
  -5   5   6     1211.02     1251.28     24.77 o 
  -4   5   6       14.41        7.99      1.98 o 
  -3   5   6      693.33      667.73     10.27 o 
  -2   5   6       51.35       54.45      2.99 o 
  -1   5   6      423.42      424.69      9.12 o 
   0   5   6     1954.72     2053.68     32.12 o 
   1   5   6     4211.16     4338.77    105.62 o 
   2   5   6      107.90       69.21      5.79 o 
   3   5   6      698.59      673.53     13.55 o 
   4   5   6      114.90      102.03      4.68 o 
   5   5   6      542.91      552.39     19.68 o 
   6   5   6       96.71       95.20      5.38 o 
   7   5   6      686.95      696.86     19.03 o 
   8   5   6       17.07       10.26      3.85 o 
   9   5   6       58.39       65.15      5.86 o 
  -9   6   6        0.15        0.92      4.49 o 
  -8   6   6      153.08      150.80      8.57 o 
  -7   6   6      195.08      188.86     11.56 o 
  -6   6   6      664.19      696.18     29.93 o 
  -5   6   6      148.53      148.92      7.86 o 
  -4   6   6     1547.53     1592.06     26.75 o 
  -3   6   6       87.99       73.07      4.56 o 
  -2   6   6     1660.02     1731.99     20.78 o 
  -1   6   6        2.00       -4.36      2.91 o 
   0   6   6      114.42       95.78      4.69 o 
   1   6   6        5.09        1.09      2.54 o 
   2   6   6      173.18      172.19      8.66 o 
   3   6   6        3.15        3.88      2.47 o 
   4   6   6      140.45      135.31      5.46 o 
   5   6   6       94.10       92.22      5.31 o 
   6   6   6      564.81      608.26     25.28 o 
   7   6   6       42.08       45.79      4.90 o 
   8   6   6      113.91      118.59      6.85 o 
  -8   7   6       16.97       15.71      5.28 o 
  -7   7   6      144.21      154.19      8.91 o 
  -6   7   6       10.10        8.31      4.73 o 
  -5   7   6      745.38      793.87     18.25 o 
  -4   7   6        0.83       -3.67      4.01 o 
  -3   7   6     1452.52     1503.67     37.73 o 
  -2   7   6       55.02       64.18      5.66 o 
  -1   7   6      558.96      559.29     32.75 o 
   0   7   6      196.92      181.65      9.42 o 
   1   7   6      545.97      573.68     16.16 o 
   2   7   6       15.50       18.24      4.02 o 
   3   7   6        5.07       -1.89      3.51 o 
   4   7   6       14.95       16.46      4.55 o 
   5   7   6      340.95      352.53     19.32 o 
   6   7   6       15.74       17.83      5.16 o 
   7   7   6      243.78      239.30      8.58 o 
  -7   8   6       33.69       35.83      6.86 o 
  -6   8   6      105.87      115.23      8.84 o 
  -5   8   6        0.75       -3.70      4.36 o 
  -4   8   6      193.21      189.27     24.56 o 
  -3   8   6        5.34        2.52      4.68 o 
  -2   8   6      244.70      250.49     12.69 o 
  -1   8   6        1.02       -5.40      3.60 o 
   0   8   6       40.82       40.42      5.92 o 
   1   8   6        8.93        7.21      9.73 o 
   2   8   6      298.54      299.30     16.10 o 
   3   8   6       19.15       -1.75      5.75 o 
   4   8   6      368.48      398.66     44.93 o 
   5   8   6       35.28       40.19      5.98 o 
   6   8   6       72.11       81.41     16.46 o 
  -5   9   6       68.93       80.64      8.29 o 
  -4   9   6       41.84       40.88      6.73 o 
  -3   9   6       42.01       46.82      7.29 o 
  -2   9   6       12.03       -1.22      5.82 o 
  -1   9   6       67.95       82.36      7.10 o 
   0   9   6       33.20       29.28      5.65 o 
   1   9   6       70.53       54.17     18.28 o 
   2   9   6        5.01       -6.58      4.39 o 
   3   9   6        2.36       -4.30      5.82 o 
   4   9   6       10.70       -2.12      6.08 o 
  -2  10   6        7.72        6.15      4.92 o 
  -1  10   6        0.06       -0.41      6.35 o 
   0  10   6       43.16       59.48     19.06 o 
   1  10   6        1.00        6.27      5.14 o 
 -11   0   7      645.54      689.64     17.02 o 
  -9   0   7      171.60      183.63      7.70 o 
  -7   0   7     2054.10     2200.75     24.91 o 
  -5   0   7      414.76      452.00      7.31 o 
  -3   0   7      352.04      373.84      5.66 o 
  -1   0   7     2923.95     3090.82     62.19 o 
   1   0   7     2455.00     2562.72     31.02 o 
   3   0   7      372.48      405.21      8.06 o 
   5   0   7       39.71       19.62      2.83 o 
   7   0   7       20.62       24.86      6.07 o 
   9   0   7       73.27       74.26      9.65 o 
 -11   1   7       23.95       34.39      4.56 o 
 -10   1   7      331.72      326.04      8.75 o 
  -9   1   7        3.91        4.11      2.32 o 
  -8   1   7      280.24      244.27      5.28 o 
  -7   1   7      206.74      197.15      3.98 o 
  -6   1   7     2350.97     2422.28     18.52 o 
  -5   1   7       90.83       99.88      2.45 o 
  -4   1   7     1733.49     1612.60     12.45 o 
  -3   1   7      193.99      154.65      2.42 o 
  -2   1   7     7012.83     7196.58    117.54 o 
  -1   1   7       26.21       32.12      1.28 o 
   0   1   7     3267.12     3187.27     26.61 o 
   1   1   7      674.71      694.66      7.57 o 
   2   1   7      104.59       85.06      2.75 o 
   3   1   7      163.02      146.47      3.38 o 
   4   1   7      740.05      681.75      8.37 o 
   5   1   7      399.34      384.09      6.15 o 
   6   1   7     1416.37     1397.74     17.99 o 
   7   1   7       54.31       59.53      5.67 o 
   8   1   7      624.26      592.09     14.56 o 
   9   1   7        1.22        1.49      4.00 o 
  10   1   7       64.40       75.24     10.82 o 
 -11   2   7      149.84      161.94      8.86 o 
 -10   2   7      185.95      166.09      6.59 o 
  -9   2   7      464.91      473.01     11.10 o 
  -8   2   7      387.96      411.33      7.75 o 
  -7   2   7      419.30      416.94      9.67 o 
  -6   2   7       38.38       50.67      2.56 o 
  -5   2   7     1252.54     1144.21      9.99 o 
  -4   2   7        8.05        8.57      1.13 o 
  -3   2   7     5890.85     6168.13     41.09 o 
  -2   2   7      794.54      751.12     12.50 o 
  -1   2   7     4371.01     4531.00     43.48 o 
   0   2   7     3431.88     3629.36     33.43 o 
   1   2   7       60.18       36.64      1.84 o 
   2   2   7      704.66      773.29      8.61 o 
   3   2   7      963.57      965.64     10.48 o 
   4   2   7       48.44       62.93      4.61 o 
   5   2   7        2.61        1.48      2.30 o 
   6   2   7      247.80      241.52      6.62 o 
   7   2   7      145.13      156.24      5.81 o 
   8   2   7       62.72       51.00      5.82 o 
   9   2   7      508.49      538.26     14.69 o 
  10   2   7       30.07       23.08     13.99 o 
 -11   3   7       18.91        8.16      5.00 o 
 -10   3   7       50.19       53.61      6.44 o 
  -9   3   7        0.19       12.16      4.58 o 
  -8   3   7      301.91      336.03      8.09 o 
  -7   3   7       97.26       89.79      4.42 o 
  -6   3   7      856.20      894.26      9.84 o 
  -5   3   7      362.80      354.58      5.31 o 
  -4   3   7     2980.05     3193.76     34.87 o 
  -3   3   7      132.82      150.41      3.28 o 
  -2   3   7     3903.07     4068.54     34.26 o 
  -1   3   7      593.18      606.26     10.05 o 
   0   3   7      257.43      203.13      3.72 o 
   1   3   7      744.45      864.37     11.32 o 
   2   3   7      291.86      271.59      6.35 o 
   3   3   7       15.01       16.73      1.66 o 
   4   3   7      960.67      905.85     18.98 o 
   5   3   7       57.41       66.35      4.18 o 
   6   3   7      213.05      202.76      9.42 o 
   7   3   7      108.34       97.82      5.35 o 
   8   3   7      258.04      257.62      8.03 o 
   9   3   7        7.44        4.63      4.72 o 
 -10   4   7        2.95        0.61      4.52 o 
  -9   4   7      387.61      409.31     12.67 o 
  -8   4   7       21.54       16.45      4.54 o 
  -7   4   7       50.22       47.76      7.59 o 
  -6   4   7       54.05       52.44      3.38 o 
  -5   4   7      341.65      312.99      5.23 o 
  -4   4   7       37.34       25.75      1.99 o 
  -3   4   7       82.51       81.99      5.00 o 
  -2   4   7        4.15        4.47      1.43 o 
  -1   4   7     1480.12     1458.91     39.91 o 
   0   4   7      859.63      880.44     12.18 o 
   1   4   7     2614.34     2523.07     53.84 o 
   2   4   7      175.78      164.41      4.46 o 
   3   4   7     1786.69     1852.61     39.61 o 
   4   4   7      793.38      791.44     15.95 o 
   5   4   7      444.07      418.66     16.17 o 
   6   4   7       70.30       66.61      4.80 o 
   7   4   7      406.76      386.00     16.22 o 
   8   4   7       32.44       19.22      4.05 o 
   9   4   7      103.37       97.58      9.78 o 
 -10   5   7       57.56       61.99      7.29 o 
  -9   5   7        0.17        0.98      4.36 o 
  -8   5   7      119.22       96.31      7.15 o 
  -7   5   7        0.37       -3.88      3.42 o 
  -6   5   7      288.20      267.89     18.48 o 
  -5   5   7       84.33       73.28      6.01 o 
  -4   5   7      317.86      313.59      6.37 o 
  -3   5   7      189.76      185.10      5.59 o 
  -2   5   7       35.42       52.18      2.68 o 
  -1   5   7        3.44        0.47      3.08 o 
   0   5   7      822.38      800.38     12.17 o 
   1   5   7      135.37      140.17      6.13 o 
   2   5   7     1174.98     1127.45     35.19 o 
   3   5   7       50.36       51.65      3.25 o 
   4   5   7      164.42      155.28      5.48 o 
   5   5   7       66.92       83.52      4.92 o 
   6   5   7      205.15      205.01      7.88 o 
   7   5   7       62.05       62.32      6.33 o 
   8   5   7       29.21       21.16      4.36 o 
  -9   6   7      114.19      100.50     17.78 o 
  -8   6   7       27.79       26.39      5.45 o 
  -7   6   7      192.18      200.92      9.32 o 
  -6   6   7       26.96       27.50      9.95 o 
  -5   6   7       39.24       42.29      5.61 o 
  -4   6   7       98.82       96.10      6.88 o 
  -3   6   7       17.60       14.43      3.84 o 
  -2   6   7       43.02       46.55      4.74 o 
  -1   6   7       32.64       28.55      5.37 o 
   0   6   7       22.98       33.70      3.54 o 
   1   6   7      534.13      574.21     25.57 o 
   2   6   7       89.33       91.28      7.30 o 
   3   6   7      127.12       98.96      5.91 o 
   4   6   7       21.89       13.55      3.17 o 
   5   6   7     1002.66     1042.05     48.95 o 
   6   6   7        1.05       -1.22      4.09 o 
   7   6   7      239.80      261.50      8.62 o 
   8   6   7        1.63       -5.10      3.40 o 
  -8   7   7      238.25      252.62     11.08 o 
  -7   7   7       13.69       13.83      4.84 o 
  -6   7   7       72.32       86.43     12.98 o 
  -5   7   7       67.07       70.44      7.02 o 
  -4   7   7       54.53       62.62     10.35 o 
  -3   7   7        0.27        3.14      3.75 o 
  -2   7   7        7.85        2.92      3.72 o 
  -1   7   7        1.80        5.39      3.71 o 
   0   7   7       44.36       44.50      7.94 o 
   1   7   7       51.55       38.96      8.75 o 
   2   7   7      127.30      138.59      7.64 o 
   3   7   7       85.94       72.39      5.37 o 
   4   7   7      202.02      208.41     21.05 o 
   5   7   7       61.97       56.57     16.12 o 
   6   7   7      108.94      124.01      7.89 o 
   7   7   7        2.10       -2.25      5.41 o 
  -7   8   7        0.75       -4.01      4.51 o 
  -6   8   7       22.84       26.42      5.91 o 
  -5   8   7       28.69       33.10      6.06 o 
  -4   8   7       77.54       69.90      7.48 o 
  -3   8   7       82.72      111.07     12.11 o 
  -2   8   7       71.84       74.21     12.61 o 
  -1   8   7      115.45      120.65      9.14 o 
   0   8   7      125.50      112.09      7.22 o 
   1   8   7      330.90      369.19     43.33 o 
   2   8   7        1.67       -5.39      4.31 o 
   3   8   7       43.25       48.90     14.16 o 
   4   8   7       18.94       30.63     12.55 o 
   5   8   7       56.83       68.57     10.60 o 
   6   8   7        1.41       -8.51      5.87 o 
  -5   9   7       36.02       41.92      7.05 o 
  -4   9   7       27.34       22.70      6.08 o 
  -3   9   7       12.32        8.97      7.83 o 
  -2   9   7        4.68        1.13      6.35 o 
  -1   9   7       15.05        9.91      4.64 o 
   0   9   7       21.00       19.90      5.08 o 
   1   9   7        5.46        6.14      5.09 o 
   2   9   7      125.93      139.98     21.47 o 
   3   9   7        0.02       -6.38      4.25 o 
   4   9   7      182.17      199.21     43.45 o 
  -1  10   7      228.64      236.58     15.70 o 
   0  10   7        6.61       -0.60      7.61 o 
 -10   0   8       71.79       50.59      6.65 o 
  -8   0   8      276.04      252.78      6.84 o 
  -6   0   8     1154.15     1255.50     15.54 o 
  -4   0   8       33.45       45.48      2.46 o 
  -2   0   8     1913.08     1950.35     28.85 o 
   0   0   8     1484.56     1513.79     23.22 o 
   2   0   8      114.80      155.48      4.62 o 
   4   0   8     3615.40     3543.48     43.73 o 
   6   0   8     1433.61     1449.57     22.11 o 
   8   0   8       93.26       66.38      8.99 o 
  10   0   8      108.97      120.64     11.29 o 
 -11   1   8      116.50      108.70      6.21 o 
 -10   1   8        3.99        1.29      2.79 o 
  -9   1   8      288.53      267.26      5.85 o 
  -8   1   8      922.57      920.27      9.82 o 
  -7   1   8     2062.61     2078.44     16.88 o 
  -6   1   8        3.72        4.35      1.45 o 
  -5   1   8      955.31      848.04      7.92 o 
  -4   1   8       55.16       52.00      1.81 o 
  -3   1   8     2706.80     2704.94     19.14 o 
  -2   1   8       92.46      103.77     11.34 o 
  -1   1   8     1775.32     1754.74     15.77 o 
   0   1   8      177.86      173.05      4.87 o 
   1   1   8     4340.36     4501.64     41.68 o 
   2   1   8       32.66       48.16      2.18 o 
   3   1   8     3770.56     4043.12     34.37 o 
   4   1   8      431.71      440.94      6.57 o 
   5   1   8      193.95      189.78      4.44 o 
   6   1   8       13.68       10.66      2.77 o 
   7   1   8       66.20       74.33      6.08 o 
   8   1   8       18.85        8.07      4.24 o 
   9   1   8       97.75      101.81      7.22 o 
  10   1   8        6.68        6.74      5.03 o 
 -11   2   8       14.09       17.23      6.63 o 
 -10   2   8      101.72      110.66      7.22 o 
  -9   2   8        3.77       10.57      2.87 o 
  -8   2   8       85.90       75.81      4.07 o 
  -7   2   8      179.07      158.76      3.97 o 
  -6   2   8     1605.13     1635.76     13.65 o 
  -5   2   8      278.22      317.31      4.35 o 
  -4   2   8     2509.79     2488.08     18.24 o 
  -3   2   8        0.31       -1.29      1.32 o 
  -2   2   8     1101.21     1012.68     13.22 o 
  -1   2   8      340.55      339.93      6.11 o 
   0   2   8      120.06      214.90      3.84 o 
   1   2   8      448.41      494.14      6.30 o 
   2   2   8        3.37        0.09      1.20 o 
   3   2   8      871.22      884.36     11.05 o 
   4   2   8     1068.87     1059.18     11.75 o 
   5   2   8     1202.48     1222.00     30.50 o 
   6   2   8      643.49      676.90     15.73 o 
   7   2   8      196.85      188.04      6.58 o 
   8   2   8      431.68      426.65     12.58 o 
   9   2   8       33.91       36.91      5.92 o 
 -11   3   8       98.03      112.37      8.23 o 
 -10   3   8        0.05       -6.00      4.00 o 
  -9   3   8     1001.13     1073.96     21.28 o 
  -8   3   8      141.06      137.56      5.87 o 
  -7   3   8      328.38      366.98      6.97 o 
  -6   3   8       26.74       42.02      2.84 o 
  -5   3   8      774.06      748.16      8.46 o 
  -4   3   8      339.36      351.68      7.91 o 
  -3   3   8      522.96      489.14      9.92 o 
  -2   3   8      170.03      213.26      6.55 o 
  -1   3   8       22.51       30.98      1.54 o 
   0   3   8      114.61      121.79      2.88 o 
   1   3   8       11.75        7.95      1.42 o 
   2   3   8       43.41       45.84      2.92 o 
   3   3   8      931.50     1004.65     11.26 o 
   4   3   8      589.73      601.73     10.30 o 
   5   3   8       25.54       36.36      5.23 o 
   6   3   8       65.12       53.82      4.35 o 
   7   3   8      820.03      873.53     31.03 o 
   8   3   8       77.19       79.78      6.12 o 
   9   3   8      215.40      219.96     15.35 o 
 -10   4   8      177.29      191.58      9.42 o 
  -9   4   8       57.84       74.54      6.96 o 
  -8   4   8       82.45       93.39      6.72 o 
  -7   4   8       12.35        5.49      3.08 o 
  -6   4   8      493.15      494.54     15.32 o 
  -5   4   8        0.11       -1.77      1.83 o 
  -4   4   8      435.23      474.74     10.25 o 
  -3   4   8      198.92      191.24      3.95 o 
  -2   4   8     1828.00     1911.24     30.31 o 
  -1   4   8      440.33      419.01      6.07 o 
   0   4   8     3220.69     3061.00     58.64 o 
   1   4   8        0.51       -1.49      2.93 o 
   2   4   8      766.23      765.72     19.83 o 
   3   4   8      392.44      406.93      7.12 o 
   4   4   8      105.41       93.50      4.03 o 
   5   4   8        2.11       -0.14      2.66 o 
   6   4   8      143.59      122.08      7.07 o 
   7   4   8       72.17       65.37      6.49 o 
   8   4   8       46.14       41.45      7.91 o 
   9   4   8       27.41       33.50      5.47 o 
 -10   5   8        5.04        0.83      4.78 o 
  -9   5   8      195.97      185.28      9.25 o 
  -8   5   8       42.77       32.78      5.51 o 
  -7   5   8      277.47      261.03      9.94 o 
  -6   5   8        0.03       -0.08      3.30 o 
  -5   5   8      373.07      354.44      9.98 o 
  -4   5   8        1.82       -2.55      1.83 o 
  -3   5   8       58.49       49.08      3.76 o 
  -2   5   8      117.85      120.40      9.17 o 
  -1   5   8       45.51       51.77      3.69 o 
   0   5   8      150.54      176.29      4.53 o 
   1   5   8     1046.42     1077.94     33.45 o 
   2   5   8      143.47      118.50      3.98 o 
   3   5   8      383.68      364.27     10.19 o 
   4   5   8       67.03       68.86      3.81 o 
   5   5   8      555.79      587.26     10.09 o 
   6   5   8       10.14        8.59      3.45 o 
   7   5   8      147.28      144.52      7.07 o 
   8   5   8        2.55       -3.67      3.51 o 
  -9   6   8        6.02        0.34      4.64 o 
  -8   6   8      179.47      223.45     10.11 o 
  -7   6   8       46.74       63.31      7.25 o 
  -6   6   8        7.23        4.76      4.44 o 
  -5   6   8       50.66       59.84      7.96 o 
  -4   6   8      205.72      207.74      6.77 o 
  -3   6   8       22.68       30.68      7.03 o 
  -2   6   8     1151.84     1230.09     37.43 o 
  -1   6   8       92.78       89.55      4.69 o 
   0   6   8     2159.36     2151.40     76.46 o 
   1   6   8      258.41      263.64     27.90 o 
   2   6   8      249.68      264.82     14.23 o 
   3   6   8       62.06       64.75      4.69 o 
   4   6   8       54.35       70.41      5.14 o 
   5   6   8       99.01      102.73      6.02 o 
   6   6   8       55.52       76.80      5.82 o 
   7   6   8        0.53       -2.64      3.01 o 
  -8   7   8       72.09       82.27      7.90 o 
  -7   7   8        0.91       -4.19      4.50 o 
  -6   7   8       14.65        6.14      4.74 o 
  -5   7   8       78.43       75.97      7.36 o 
  -4   7   8        0.80       -6.09      4.06 o 
  -3   7   8      445.81      476.72     20.73 o 
  -2   7   8       10.26        9.78      4.10 o 
  -1   7   8      105.80      129.77      7.24 o 
   0   7   8       32.63       41.42      5.49 o 
   1   7   8      437.71      444.52     44.73 o 
   2   7   8       91.24       97.09      9.34 o 
   3   7   8       27.76       28.90      5.86 o 
   4   7   8       94.89       88.64      7.91 o 
   5   7   8      157.02      172.47      7.44 o 
   6   7   8        0.37       -1.33      3.70 o 
  -7   8   8        0.98       -7.15      4.81 o 
  -6   8   8       48.70       44.01      6.51 o 
  -5   8   8      142.86      162.07     14.33 o 
  -4   8   8      165.47      172.98     11.19 o 
  -3   8   8        0.56       -5.79      3.86 o 
  -2   8   8       86.12       89.98     13.66 o 
  -1   8   8       52.87       43.14      6.22 o 
   0   8   8      171.20      143.57      7.87 o 
   1   8   8       35.63       41.72      9.58 o 
   2   8   8      126.79      156.69     25.61 o 
   3   8   8        1.43       -0.87      4.24 o 
   4   8   8       57.26       67.18     15.82 o 
   5   8   8        0.59       -4.97      4.44 o 
  -5   9   8       33.02       36.18      6.85 o 
  -4   9   8        6.33       -4.91      4.72 o 
  -3   9   8       24.54       29.30      8.47 o 
  -2   9   8        1.02       -0.65      6.28 o 
  -1   9   8      153.68      148.29     21.46 o 
   0   9   8       21.99       15.08      6.99 o 
   1   9   8      144.06      125.89      8.30 o 
   2   9   8        0.99       -5.55      4.04 o 
   3   9   8       49.36       41.69      7.08 o 
 -11   0   9      108.34       91.65      7.59 o 
  -9   0   9      369.85      411.17     11.36 o 
  -7   0   9     1338.00     1407.84     17.71 o 
  -5   0   9      214.48      220.82      5.63 o 
  -3   0   9     6146.15     6894.82    128.40 o 
  -1   0   9     6677.79     7259.55    285.48 o 
   1   0   9     3092.39     3213.71     46.58 o 
   3   0   9     2128.33     2145.80     28.26 o 
   5   0   9     1299.86     1272.86     40.86 o 
   7   0   9      403.69      398.38     16.14 o 
   9   0   9       63.73       49.83      8.81 o 
 -11   1   9       10.04        2.46      4.53 o 
 -10   1   9      193.51      207.45      6.26 o 
  -9   1   9       38.88       42.08      3.25 o 
  -8   1   9     1749.14     1797.79     15.65 o 
  -7   1   9      112.64      100.14      3.13 o 
  -6   1   9     1980.61     1991.36     15.84 o 
  -5   1   9       69.86       63.53      2.17 o 
  -4   1   9       67.03       37.36      1.65 o 
  -3   1   9       42.22       36.28      6.08 o 
  -2   1   9      956.97      987.94      9.92 o 
  -1   1   9      123.18      124.86      4.58 o 
   0   1   9      600.62      589.60      6.92 o 
   1   1   9      592.90      653.35      7.68 o 
   2   1   9      450.93      399.98      5.83 o 
   3   1   9        5.80        0.38      1.46 o 
   4   1   9      873.18      830.49     10.04 o 
   5   1   9       84.63       88.17      3.54 o 
   6   1   9       88.63       90.06      4.69 o 
   7   1   9        3.16        1.80      3.71 o 
   8   1   9      134.30      133.93      7.68 o 
   9   1   9       28.27       30.02      7.65 o 
 -11   2   9      182.63      190.30      9.63 o 
 -10   2   9       67.07       60.47      7.65 o 
  -9   2   9      431.54      436.20     10.02 o 
  -8   2   9      119.42      100.67      5.58 o 
  -7   2   9      263.30      246.56      4.42 o 
  -6   2   9      117.92      125.32      3.11 o 
  -5   2   9     1325.71     1221.52     10.55 o 
  -4   2   9      972.42     1092.48     12.92 o 
  -3   2   9     2045.24     2106.21     19.27 o 
  -2   2   9      330.27      356.29      4.85 o 
  -1   2   9      647.60      682.44      9.67 o 
   0   2   9      467.62      484.46      6.14 o 
   1   2   9     3303.25     3508.00     45.54 o 
   2   2   9      153.12      170.00      3.78 o 
   3   2   9      982.27      995.01     14.84 o 
   4   2   9      152.70      164.50      4.41 o 
   5   2   9       62.94       75.65      4.35 o 
   6   2   9      702.98      709.79     12.13 o 
   7   2   9      949.48     1007.60     15.72 o 
   8   2   9       32.10       45.43      6.38 o 
   9   2   9      113.26      118.11      7.93 o 
 -11   3   9        8.88       10.50      5.31 o 
 -10   3   9      181.67      198.60     17.83 o 
  -9   3   9       36.14       32.47     12.49 o 
  -8   3   9        2.07        1.37      2.82 o 
  -7   3   9        5.61        1.04      2.63 o 
  -6   3   9      334.57      310.36      6.27 o 
  -5   3   9        8.27        9.06      2.07 o 
  -4   3   9       72.90       56.02      3.59 o 
  -3   3   9      372.75      438.84      7.92 o 
  -2   3   9     1449.50     1445.37     35.43 o 
  -1   3   9      334.09      369.45     10.92 o 
   0   3   9      458.17      392.74      8.46 o 
   1   3   9        0.05       -2.04      1.36 o 
   2   3   9      911.14      911.31     10.45 o 
   3   3   9      214.11      208.09      6.60 o 
   4   3   9      488.31      480.06     12.16 o 
   5   3   9       84.94       71.59      4.49 o 
   6   3   9      297.79      308.89      8.17 o 
   7   3   9       62.01       52.96      6.03 o 
   8   3   9       95.46      101.81      5.95 o 
   9   3   9      147.79      121.90      9.58 o 
 -10   4   9        0.41        1.00      4.42 o 
  -9   4   9      286.70      294.15     10.93 o 
  -8   4   9       57.55       61.91      6.12 o 
  -7   4   9      257.37      259.84      7.72 o 
  -6   4   9       31.76       30.66      3.69 o 
  -5   4   9      833.84      863.67     11.68 o 
  -4   4   9        1.12       -2.44      1.63 o 
  -3   4   9      199.57      182.99     10.46 o 
  -2   4   9      154.69      155.13      8.14 o 
  -1   4   9       18.66       11.81      2.44 o 
   0   4   9        4.58        2.30      3.30 o 
   1   4   9      730.11      782.84     14.00 o 
   2   4   9       15.99       21.46      2.27 o 
   3   4   9      237.89      224.90     10.01 o 
   4   4   9      539.30      506.41     19.40 o 
   5   4   9      291.88      266.44      7.51 o 
   6   4   9        0.22       -3.11      3.71 o 
   7   4   9      291.53      282.08     13.61 o 
   8   4   9        0.15       -3.99      3.15 o 
 -10   5   9       56.25       67.26      7.59 o 
  -9   5   9       11.36        6.20      4.72 o 
  -8   5   9      172.52      151.78      8.19 o 
  -7   5   9      170.63      169.76      8.30 o 
  -6   5   9       25.57       18.74      3.58 o 
  -5   5   9       52.34       57.33      3.70 o 
  -4   5   9       64.36       64.56      3.96 o 
  -3   5   9       10.66        4.74      2.55 o 
  -2   5   9     1839.54     1878.02     28.80 o 
  -1   5   9      137.61      140.49      7.20 o 
   0   5   9     2129.86     2091.32     81.01 o 
   1   5   9       86.04       77.98      6.17 o 
   2   5   9      487.02      501.88     13.43 o 
   3   5   9        3.57       -3.57      2.38 o 
   4   5   9      557.32      559.62     15.86 o 
   5   5   9      163.02      148.42      9.03 o 
   6   5   9      140.72      146.72      6.74 o 
   7   5   9       13.06       17.32      4.29 o 
   8   5   9       78.12       87.97      9.16 o 
  -9   6   9       47.72       49.91      7.13 o 
  -8   6   9      145.30      124.47      8.06 o 
  -7   6   9      102.64      109.63     12.97 o 
  -6   6   9       25.89       32.93      5.43 o 
  -5   6   9     1038.11     1018.39     31.20 o 
  -4   6   9        0.02       -1.77      2.39 o 
  -3   6   9      549.56      576.26     17.02 o 
  -2   6   9        1.95        5.04      3.01 o 
  -1   6   9      116.25      112.74      7.76 o 
   0   6   9      138.01      126.81      5.44 o 
   1   6   9        1.18        6.46      2.63 o 
   2   6   9      333.50      324.30     20.88 o 
   3   6   9        2.51       -0.64      4.70 o 
   4   6   9      207.81      213.12      8.24 o 
   5   6   9      530.64      605.05     21.93 o 
   6   6   9        4.41        3.33      3.75 o 
   7   6   9      163.65      148.21     10.01 o 
  -8   7   9       66.58       68.86      7.55 o 
  -7   7   9       14.52       10.33      5.11 o 
  -6   7   9       39.64       34.31      5.89 o 
  -5   7   9       72.54       69.91      7.06 o 
  -4   7   9      537.71      564.25     21.41 o 
  -3   7   9       77.46       80.32      6.41 o 
  -2   7   9      488.36      522.58     25.21 o 
  -1   7   9      241.37      224.50     32.48 o 
   0   7   9      380.48      386.27     18.28 o 
   1   7   9        1.27        5.59      4.06 o 
   2   7   9       18.05       19.21      7.48 o 
   3   7   9      142.27      126.35     21.64 o 
   4   7   9      213.98      220.94     27.32 o 
   5   7   9       11.43       13.33      5.47 o 
   6   7   9      155.82      170.21     19.94 o 
  -7   8   9        0.97       -3.04      4.35 o 
  -6   8   9        2.51        2.81      4.61 o 
  -5   8   9      235.07      236.71     10.89 o 
  -4   8   9        0.70        0.47      4.59 o 
  -3   8   9       44.83       37.65      8.23 o 
  -2   8   9       21.52       22.33      5.18 o 
  -1   8   9        5.11        8.92      4.54 o 
   0   8   9        1.98       -1.33      3.76 o 
   1   8   9      235.43      235.27     23.47 o 
   2   8   9        6.99        2.24      4.53 o 
   3   8   9       16.19       14.68      5.24 o 
   4   8   9       20.07       19.27      5.77 o 
   5   8   9       23.97       22.43      6.22 o 
  -5   9   9       23.29       11.47      5.67 o 
  -4   9   9        8.12        3.39      5.24 o 
  -3   9   9        3.19       -0.83      4.34 o 
  -2   9   9      119.80      121.98     12.98 o 
  -1   9   9      104.92      117.80      8.31 o 
   0   9   9       44.58       50.80      7.07 o 
   1   9   9        5.08        6.64      4.89 o 
   2   9   9       23.97       35.71      9.86 o 
   3   9   9        0.78       -5.88      4.64 o 
 -10   0  10      237.39      254.20      9.44 o 
  -8   0  10     3823.00     4038.13     53.56 o 
  -6   0  10      577.43      605.42      9.50 o 
  -4   0  10       90.02       94.49      3.23 o 
  -2   0  10     4124.53     4231.84     49.84 o 
   0   0  10     1698.00     1690.66     22.40 o 
   2   0  10     3211.74     3376.84     41.58 o 
   4   0  10     1959.62     1956.03     29.90 o 
   6   0  10       56.30       45.55      7.45 o 
   8   0  10      331.92      328.77     15.70 o 
 -11   1  10      234.98      253.25     10.29 o 
 -10   1  10        0.45       -2.46      2.56 o 
  -9   1  10       21.57       28.90      4.60 o 
  -8   1  10       39.97       45.32      2.82 o 
  -7   1  10        1.80        3.35      1.68 o 
  -6   1  10       33.14       34.64      2.35 o 
  -5   1  10      522.87      487.84      5.59 o 
  -4   1  10      745.74      827.97      7.60 o 
  -3   1  10     3845.11     4024.17     33.74 o 
  -2   1  10        3.73        4.23      1.69 o 
  -1   1  10     3741.04     3775.10     36.52 o 
   0   1  10      709.45      763.39      8.59 o 
   1   1  10     1208.14     1139.77     11.84 o 
   2   1  10       91.15       94.35      4.25 o 
   3   1  10     1219.54     1246.79     15.38 o 
   4   1  10        2.22        0.44      1.75 o 
   5   1  10     1163.60     1168.67     18.97 o 
   6   1  10       45.83       36.74      3.70 o 
   7   1  10      693.52      666.27     15.40 o 
   8   1  10      102.43       92.97      7.47 o 
   9   1  10      100.04      107.35      8.97 o 
 -11   2  10       34.58       27.59      5.88 o 
 -10   2  10      105.96      108.36      6.06 o 
  -9   2  10      358.83      323.67      8.69 o 
  -8   2  10      434.06      427.65      9.52 o 
  -7   2  10       12.02        4.79      1.90 o 
  -6   2  10     1511.57     1459.02     14.09 o 
  -5   2  10      153.75      132.30      2.90 o 
  -4   2  10     1510.43     1579.98     12.56 o 
  -3   2  10        4.11       15.14      2.78 o 
  -2   2  10     4323.29     4460.17     37.63 o 
  -1   2  10       25.57       41.20      4.20 o 
   0   2  10     2187.20     2048.42     25.03 o 
   1   2  10       34.71       37.80      2.21 o 
   2   2  10     2359.28     2400.39     24.80 o 
   3   2  10       57.33       56.11      2.90 o 
   4   2  10      126.04      136.36      4.22 o 
   5   2  10        8.58        5.23      2.72 o 
   6   2  10      187.61      194.33      6.43 o 
   7   2  10      144.72      127.24      5.90 o 
   8   2  10      545.95      519.67     14.43 o 
   9   2  10        0.71        1.13      4.38 o 
 -11   3  10      159.86      168.91     10.35 o 
 -10   3  10        5.33        2.97      4.55 o 
  -9   3  10       39.01       62.42      5.98 o 
  -8   3  10       50.15       43.05      4.38 o 
  -7   3  10      263.93      284.69      7.73 o 
  -6   3  10       68.92       77.00      4.31 o 
  -5   3  10     1615.20     1677.26     17.88 o 
  -4   3  10      190.61      176.59      4.60 o 
  -3   3  10     1127.22     1150.46     15.05 o 
  -2   3  10      357.08      383.56      7.46 o 
  -1   3  10     1403.88     1443.07     18.64 o 
   0   3  10        1.51        0.95      1.31 o 
   1   3  10     1505.23     1568.60     25.86 o 
   2   3  10       53.93       57.59      4.13 o 
   3   3  10       42.94       39.98      2.62 o 
   4   3  10      260.66      242.02      7.09 o 
   5   3  10      495.37      499.52     11.51 o 
   6   3  10        0.01        2.89      3.02 o 
   7   3  10      450.05      449.46     14.67 o 
   8   3  10       34.26       38.33      4.72 o 
   9   3  10       72.10       70.97      7.24 o 
 -10   4  10       77.84       80.94     11.65 o 
  -9   4  10        0.47        2.27      5.26 o 
  -8   4  10      180.06      181.64      9.32 o 
  -7   4  10      210.41      232.37      7.51 o 
  -6   4  10      139.90      140.02      4.73 o 
  -5   4  10        0.06        2.94      2.16 o 
  -4   4  10       60.09       54.19      3.33 o 
  -3   4  10       61.52       66.97      3.82 o 
  -2   4  10     1172.78     1170.51     30.20 o 
  -1   4  10       79.79       49.67      6.31 o 
   0   4  10      223.23      228.96      7.00 o 
   1   4  10      178.49      163.34      4.13 o 
   2   4  10      966.18     1024.11     29.69 o 
   3   4  10      348.94      366.65      8.02 o 
   4   4  10      430.50      389.99     22.05 o 
   5   4  10       71.62       84.02      5.16 o 
   6   4  10       99.35      101.61      6.01 o 
   7   4  10       13.83       10.49      3.66 o 
   8   4  10       25.40       29.82      4.67 o 
 -10   5  10        2.10        0.79      5.03 o 
  -9   5  10      299.30      309.84     11.81 o 
  -8   5  10      143.60      133.13      7.88 o 
  -7   5  10      247.73      246.69      8.20 o 
  -6   5  10      152.02      117.33      5.80 o 
  -5   5  10      665.32      641.20     11.72 o 
  -4   5  10       16.49       15.65      2.71 o 
  -3   5  10      108.03      105.79      4.83 o 
  -2   5  10       46.36       48.78      3.96 o 
  -1   5  10       10.82       14.89      2.80 o 
   0   5  10        0.33        3.53      4.30 o 
   1   5  10      134.51      148.48     12.10 o 
   2   5  10      237.64      244.44     17.59 o 
   3   5  10        1.68       -1.51      2.61 o 
   4   5  10        0.47       -0.72      2.92 o 
   5   5  10      176.12      204.98     11.93 o 
   6   5  10       12.82        7.94      3.72 o 
   7   5  10       31.27       27.26      4.69 o 
   8   5  10        0.06       -2.61      6.15 o 
  -9   6  10        0.28       -0.51      4.69 o 
  -8   6  10      210.73      215.77     10.10 o 
  -7   6  10        4.57        1.49      4.06 o 
  -6   6  10        7.24        2.11      4.14 o 
  -5   6  10       46.95       73.77      9.40 o 
  -4   6  10        1.00       -2.08      2.36 o 
  -3   6  10      152.57      169.68      6.14 o 
  -2   6  10      102.88       86.58      5.13 o 
  -1   6  10      110.10      115.73      5.44 o 
   0   6  10       32.79       40.97      4.04 o 
   1   6  10      105.46       91.74      8.53 o 
   2   6  10      150.87      136.73      8.32 o 
   3   6  10       37.39       32.81      5.52 o 
   4   6  10      895.01      938.11     86.47 o 
   5   6  10        6.07        4.30      4.60 o 
   6   6  10       41.85       39.70      6.66 o 
   7   6  10        0.12       -2.00      4.42 o 
  -8   7  10       17.48       10.78      5.60 o 
  -7   7  10       27.81       23.93      6.09 o 
  -6   7  10        9.22       16.19      5.27 o 
  -5   7  10      366.34      369.06     12.77 o 
  -4   7  10        9.50       10.02      4.76 o 
  -3   7  10       14.49        9.22      6.13 o 
  -2   7  10       86.57       88.46      6.96 o 
  -1   7  10       12.66       10.86      4.13 o 
   0   7  10      149.22      121.24     11.13 o 
   1   7  10      251.86      261.56     19.38 o 
   2   7  10        0.91       -1.59      3.96 o 
   3   7  10        8.09       -2.47      4.15 o 
   4   7  10       25.22       23.27      5.59 o 
   5   7  10       32.87       23.43      8.16 o 
   6   7  10        4.92       -4.04      8.65 o 
  -6   8  10       59.10       72.08      7.78 o 
  -5   8  10       28.86       18.52      8.76 o 
  -4   8  10       36.10       34.66      6.22 o 
  -3   8  10        7.06        0.87      5.52 o 
  -2   8  10        1.70        2.84      4.12 o 
  -1   8  10      171.13      160.34      8.49 o 
   0   8  10        0.60       -5.74      3.83 o 
   1   8  10        7.37       14.65      5.13 o 
   2   8  10        9.24       12.59      5.05 o 
   3   8  10        0.04       -1.81      4.15 o 
   4   8  10      115.19      130.70     29.07 o 
  -4   9  10        4.86       -6.61      4.92 o 
  -3   9  10       10.29        0.49      4.61 o 
  -2   9  10        0.09       -0.23      5.70 o 
  -1   9  10       99.13      109.77     12.04 o 
   0   9  10       12.43        6.47      6.36 o 
   1   9  10      158.32      181.89     14.14 o 
   2   9  10       11.65        7.92      5.44 o 
 -11   0  11      153.84      151.35     12.43 o 
  -9   0  11      129.23      139.80      5.95 o 
  -7   0  11        5.88        6.87      2.51 o 
  -5   0  11       58.13       31.87      2.55 o 
  -3   0  11      426.89      396.84      7.89 o 
  -1   0  11      398.68      418.55      8.23 o 
   1   0  11        5.09        0.58      3.38 o 
   3   0  11     2112.30     2161.80     30.66 o 
   5   0  11      227.30      224.17      7.49 o 
   7   0  11       44.86       52.98      8.03 o 
   9   0  11       79.60      111.23     12.14 o 
 -11   1  11       58.72       64.28      6.81 o 
 -10   1  11       12.12        4.95      3.25 o 
  -9   1  11      168.45      166.45      5.57 o 
  -8   1  11      909.05      847.67     10.45 o 
  -7   1  11        1.36        3.08      1.86 o 
  -6   1  11      693.75      644.18      7.08 o 
  -5   1  11      122.52      129.97      2.89 o 
  -4   1  11     2467.40     2535.21     18.73 o 
  -3   1  11      214.57      220.25      3.44 o 
  -2   1  11     2137.60     2193.10     23.64 o 
  -1   1  11       55.06       75.66      5.40 o 
   0   1  11       49.12       41.71      3.57 o 
   1   1  11      167.49      197.96      4.98 o 
   2   1  11     1322.29     1408.73     14.52 o 
   3   1  11        1.92        4.54      1.91 o 
   4   1  11      591.75      565.71      8.31 o 
   5   1  11        1.79       -1.83      2.44 o 
   6   1  11      447.06      474.15      9.78 o 
   7   1  11       80.70       83.99     10.25 o 
   8   1  11      663.40      649.27     16.26 o 
   9   1  11       50.98       53.95      6.62 o 
 -11   2  11      165.25      165.24      9.09 o 
 -10   2  11        0.71       -4.26      3.00 o 
  -9   2  11        2.48       -2.48      3.22 o 
  -8   2  11       80.74       76.99      5.05 o 
  -7   2  11      610.07      618.23      9.46 o 
  -6   2  11       10.32       10.68      2.31 o 
  -5   2  11      735.15      706.52      8.90 o 
  -4   2  11      845.31      887.04      9.35 o 
  -3   2  11        3.35        1.77      1.98 o 
  -2   2  11      704.86      726.30     10.71 o 
  -1   2  11      342.17      248.99      4.03 o 
   0   2  11        1.27        7.15      1.53 o 
   1   2  11      517.61      469.81      8.38 o 
   2   2  11      404.12      432.54      6.68 o 
   3   2  11      179.09      188.19      4.53 o 
   4   2  11       29.77       25.85      3.17 o 
   5   2  11      414.99      416.34      8.94 o 
   6   2  11       76.39       84.36      5.30 o 
   7   2  11      160.15      151.06      6.29 o 
   8   2  11        0.34        2.91      4.14 o 
   9   2  11       89.06       88.50     12.42 o 
 -11   3  11       27.66       21.58      8.76 o 
 -10   3  11       88.56       93.53      6.11 o 
  -9   3  11       75.92       68.57      5.39 o 
  -8   3  11      191.84      178.86      6.79 o 
  -7   3  11       71.87       67.86      3.96 o 
  -6   3  11      293.59      269.50      6.08 o 
  -5   3  11       20.79       18.22      2.57 o 
  -4   3  11      228.46      217.44      5.88 o 
  -3   3  11       63.89       75.43      3.92 o 
  -2   3  11     1170.36     1168.20     16.36 o 
  -1   3  11       51.33       59.59      3.71 o 
   0   3  11      218.12      190.87      5.35 o 
   1   3  11        0.74        0.56      1.55 o 
   2   3  11      573.87      559.54     13.69 o 
   3   3  11      103.59      106.18      3.70 o 
   4   3  11      255.30      255.78      6.83 o 
   5   3  11       49.51       55.78      6.42 o 
   6   3  11      780.91      798.68     23.83 o 
   7   3  11        2.97       -0.78      3.00 o 
   8   3  11      146.98      123.33      7.79 o 
 -10   4  11        0.79       -5.23      4.25 o 
  -9   4  11      229.27      234.38      8.28 o 
  -8   4  11      221.95      229.70      7.85 o 
  -7   4  11      415.36      427.63     10.10 o 
  -6   4  11      257.31      248.11      8.95 o 
  -5   4  11      410.92      405.67      7.64 o 
  -4   4  11       15.70        7.33      2.94 o 
  -3   4  11      325.30      305.21      8.67 o 
  -2   4  11      226.06      199.70      5.85 o 
  -1   4  11      581.64      557.50     15.57 o 
   0   4  11        0.34       -2.82      1.88 o 
   1   4  11      547.19      593.26     14.52 o 
   2   4  11       12.14       13.38      2.59 o 
   3   4  11       23.97       13.78      3.05 o 
   4   4  11       49.88       48.38      4.14 o 
   5   4  11      351.20      369.23     16.03 o 
   6   4  11        4.01       -4.14      2.76 o 
   7   4  11       56.80       63.60      5.38 o 
   8   4  11        7.75        4.11      3.60 o 
  -9   5  11        0.47        6.54      4.92 o 
  -8   5  11      337.27      335.96      9.76 o 
  -7   5  11       34.86       23.67      4.14 o 
  -6   5  11       55.64       50.83      4.79 o 
  -5   5  11      216.58      207.89      5.93 o 
  -4   5  11      189.45      199.93     11.47 o 
  -3   5  11       92.22       83.97      4.62 o 
  -2   5  11        1.31       -2.95      2.19 o 
  -1   5  11       42.35       41.63      4.21 o 
   0   5  11       29.55       35.10      3.47 o 
   1   5  11        4.89       -1.13      2.19 o 
   2   5  11      963.68      988.90     72.60 o 
   3   5  11      181.57      139.97      7.54 o 
   4   5  11      478.92      490.12     20.52 o 
   5   5  11       54.80       39.25      4.70 o 
   6   5  11        2.97       -1.47      3.12 o 
   7   5  11        9.06       12.93      4.63 o 
  -9   6  11      192.64      220.99     10.63 o 
  -8   6  11       73.97       62.31      8.82 o 
  -7   6  11        3.97       -5.57      3.71 o 
  -6   6  11       12.96       10.05      3.89 o 
  -5   6  11      430.85      413.80     10.44 o 
  -4   6  11      337.83      351.84     18.66 o 
  -3   6  11      673.10      716.02     12.77 o 
  -2   6  11        4.32        0.81      3.09 o 
  -1   6  11     2308.42     2363.13    112.23 o 
   0   6  11      161.26      136.15      5.78 o 
   1   6  11      984.56     1025.77    124.66 o 
   2   6  11        2.88       -1.65      3.57 o 
   3   6  11       27.58       20.91      5.07 o 
   4   6  11        0.39        3.68      4.23 o 
   5   6  11       95.02      124.09     12.04 o 
   6   6  11        0.92       -0.53      4.51 o 
  -8   7  11       38.83       54.06     12.39 o 
  -7   7  11       11.18        3.32      5.22 o 
  -6   7  11      117.69      107.52      8.52 o 
  -5   7  11       26.80       48.00      6.63 o 
  -4   7  11      229.51      232.16     14.67 o 
  -3   7  11       31.97       30.25      5.24 o 
  -2   7  11       78.63       95.86      6.60 o 
  -1   7  11      135.11      128.74      8.22 o 
   0   7  11      230.54      208.88      9.23 o 
   1   7  11      137.10      121.06     13.31 o 
   2   7  11       73.74       70.93      6.92 o 
   3   7  11        0.17       -5.80      3.87 o 
   4   7  11       93.32       82.63      7.81 o 
   5   7  11        1.86       -1.08      4.45 o 
  -6   8  11       33.81       27.18     11.79 o 
  -5   8  11       75.32       83.98      8.91 o 
  -4   8  11        0.16       -2.98      4.34 o 
  -3   8  11       14.40       10.19      7.06 o 
  -2   8  11       62.95       71.27     10.60 o 
  -1   8  11      566.44      610.32     66.56 o 
   0   8  11        2.94        4.36      4.64 o 
   1   8  11      443.54      516.63     21.07 o 
   2   8  11        9.22        9.69      6.77 o 
   3   8  11       48.64       57.88      7.15 o 
   4   8  11       10.97        2.90      5.08 o 
  -3   9  11       10.92       10.97      7.32 o 
  -2   9  11       76.39       63.52     10.35 o 
  -1   9  11       30.17       21.54      5.28 o 
   0   9  11        1.31       -6.12      4.08 o 
   1   9  11       15.99       18.34      6.04 o 
 -10   0  12       49.68       66.05      9.04 o 
  -8   0  12      358.57      393.45     10.92 o 
  -6   0  12      428.88      427.97      7.88 o 
  -4   0  12     2907.49     3018.35     31.02 o 
  -2   0  12     1046.95     1077.24     16.03 o 
   0   0  12       33.91       41.12      3.34 o 
   2   0  12     2043.85     2183.88     29.48 o 
   4   0  12     1660.16     1631.09     29.50 o 
   6   0  12      991.97     1032.71     27.91 o 
   8   0  12      593.38      549.00     21.18 o 
 -11   1  12      272.10      271.12     15.65 o 
 -10   1  12       23.81       17.24      5.06 o 
  -9   1  12      885.56      960.20     19.70 o 
  -8   1  12      173.94      175.31      5.61 o 
  -7   1  12     1116.23     1185.31     12.58 o 
  -6   1  12       48.75       42.68      2.62 o 
  -5   1  12      348.33      320.71      5.17 o 
  -4   1  12      202.94      206.00      5.52 o 
  -3   1  12       27.54       14.25      2.14 o 
  -2   1  12      121.09      138.29      3.21 o 
  -1   1  12      997.00     1006.74     11.50 o 
   0   1  12       44.94       49.06      2.46 o 
   1   1  12     3147.17     3252.66     28.81 o 
   2   1  12       30.36       24.09      2.32 o 
   3   1  12     2171.60     2251.32     21.75 o 
   4   1  12      249.46      239.56      5.45 o 
   5   1  12       49.93       49.10      4.02 o 
   6   1  12      111.76      105.65      5.38 o 
   7   1  12      199.62      218.91     12.57 o 
   8   1  12        1.36        8.61      4.73 o 
 -11   2  12        1.16        3.63      3.99 o 
 -10   2  12        9.04        8.98      3.72 o 
  -9   2  12       18.20       14.35      3.74 o 
  -8   2  12      164.21      153.08      5.07 o 
  -7   2  12      226.06      205.82      5.51 o 
  -6   2  12      154.88      143.03      4.44 o 
  -5   2  12      594.62      575.47      8.66 o 
  -4   2  12      681.89      672.85      9.35 o 
  -3   2  12       17.57       24.84      2.76 o 
  -2   2  12     2759.11     2806.82     29.95 o 
  -1   2  12       12.85       17.19      2.46 o 
   0   2  12     1289.64     1307.89     15.47 o 
   1   2  12      254.29      259.98      5.29 o 
   2   2  12      630.50      652.19     19.43 o 
   3   2  12       57.69       54.72      3.22 o 
   4   2  12      270.22      267.46      6.97 o 
   5   2  12        2.22        1.95      2.65 o 
   6   2  12      560.24      533.43     10.82 o 
   7   2  12        6.62        2.47      4.16 o 
   8   2  12      278.10      258.85     10.63 o 
 -10   3  12       18.11       11.91      3.97 o 
  -9   3  12       14.15       11.89      3.92 o 
  -8   3  12        2.44        1.68      3.03 o 
  -7   3  12      688.89      719.76     10.82 o 
  -6   3  12      316.91      305.62      7.37 o 
  -5   3  12      284.66      286.46      6.22 o 
  -4   3  12      100.36       95.96      9.84 o 
  -3   3  12      729.95      716.60     11.43 o 
  -2   3  12      486.61      498.79      9.15 o 
  -1   3  12     1267.86     1238.76     23.90 o 
   0   3  12       62.81       55.78      6.46 o 
   1   3  12     1283.58     1326.08     38.12 o 
   2   3  12      591.46      574.99     15.18 o 
   3   3  12      310.49      307.80      7.30 o 
   4   3  12       16.33       17.49      3.21 o 
   5   3  12      678.58      658.15     17.52 o 
   6   3  12        9.37        2.91      3.36 o 
   7   3  12       16.50       10.01      3.87 o 
   8   3  12       20.22       31.24      5.84 o 
 -10   4  12      157.99      172.79      9.51 o 
  -9   4  12       34.16       39.46      4.92 o 
  -8   4  12      205.72      194.37      7.42 o 
  -7   4  12        4.09        8.42      3.30 o 
  -6   4  12       13.67       11.26      2.80 o 
  -5   4  12       29.95       28.98      3.21 o 
  -4   4  12      163.43      144.74      6.44 o 
  -3   4  12       11.64       10.45      2.71 o 
  -2   4  12      239.40      236.04      6.51 o 
  -1   4  12       59.42       40.01      3.48 o 
   0   4  12      235.27      226.58      6.23 o 
   1   4  12      330.00      291.19      7.17 o 
   2   4  12      388.74      373.51     19.27 o 
   3   4  12       21.11       29.78      4.71 o 
   4   4  12      171.46      167.57      6.14 o 
   5   4  12      219.22      227.27      7.42 o 
   6   4  12       46.12       51.09      4.98 o 
   7   4  12        2.43       -0.42      3.42 o 
  -9   5  12       85.06       88.92      8.12 o 
  -8   5  12      159.16      154.46      7.11 o 
  -7   5  12        2.73       -1.52      3.18 o 
  -6   5  12       63.00       56.89      5.09 o 
  -5   5  12      397.05      406.97      8.20 o 
  -4   5  12      174.22      191.40      7.07 o 
  -3   5  12      171.57      155.10      5.81 o 
  -2   5  12        0.63       -1.84      2.43 o 
  -1   5  12       77.43       75.67      4.58 o 
   0   5  12       24.02       24.87      3.47 o 
   1   5  12      133.34      123.76      7.59 o 
   2   5  12      356.20      373.18     16.23 o 
   3   5  12       17.01       10.18      4.34 o 
   4   5  12      240.10      227.46     18.50 o 
   5   5  12      139.96      140.13      8.25 o 
   6   5  12        0.10       -4.65      4.15 o 
   7   5  12      138.87      154.72      9.28 o 
  -8   6  12       76.57       82.56      7.79 o 
  -7   6  12        0.12       -4.68      3.12 o 
  -6   6  12      323.17      311.12      9.54 o 
  -5   6  12      116.49      114.06      6.25 o 
  -4   6  12      408.36      426.37      9.86 o 
  -3   6  12      103.79       98.67      5.53 o 
  -2   6  12       31.00       25.94      3.98 o 
  -1   6  12        0.25        5.22      3.38 o 
   0   6  12       19.72       11.32      4.01 o 
   1   6  12      107.60      106.75     11.95 o 
   2   6  12        1.14       -5.08      3.39 o 
   3   6  12        1.86       -3.44      3.84 o 
   4   6  12       67.22       65.55      9.59 o 
   5   6  12       32.67       30.69      6.35 o 
   6   6  12       39.57       32.35      6.39 o 
  -7   7  12        1.01       -6.32      4.51 o 
  -6   7  12        5.76        3.10      6.37 o 
  -5   7  12      203.68      190.33      9.88 o 
  -4   7  12        3.58       -0.42      4.05 o 
  -3   7  12       22.13       27.80      4.99 o 
  -2   7  12       57.61       45.52      5.97 o 
  -1   7  12      217.53      229.20      8.19 o 
   0   7  12        0.28       -1.41      3.79 o 
   1   7  12        2.25        0.70      4.10 o 
   2   7  12       10.45       10.30      5.40 o 
   3   7  12        4.87        2.24      4.59 o 
   4   7  12        2.90        3.74      4.42 o 
   5   7  12      106.78      119.07      9.04 o 
  -6   8  12       99.69      109.76      9.02 o 
  -5   8  12        0.67        4.48      4.95 o 
  -4   8  12       57.20       48.12      8.23 o 
  -3   8  12       43.29       37.42      6.97 o 
  -2   8  12      195.77      201.85     29.99 o 
  -1   8  12        8.02       14.51      5.09 o 
   0   8  12       85.36       94.93     13.41 o 
   1   8  12        1.57       12.69      4.95 o 
   2   8  12        1.91       -1.62      4.68 o 
   3   8  12        0.45       -4.13      4.54 o 
  -2   9  12       48.71       38.61      6.24 o 
  -1   9  12        0.76       -0.68      4.68 o 
   0   9  12        0.97       -5.81      3.88 o 
  -9   0  13      481.09      498.18     13.05 o 
  -7   0  13       29.20       20.66      3.98 o 
  -5   0  13       23.88       20.81      3.86 o 
  -3   0  13        7.34       -2.49      4.06 o 
  -1   0  13      448.55      445.67     18.18 o 
   1   0  13     2623.65     2614.90     38.75 o 
   3   0  13     1292.39     1286.41     20.49 o 
   5   0  13      205.00      214.91      7.98 o 
   7   0  13      476.00      473.27     18.80 o 
 -11   1  13        0.22        3.24      6.69 o 
 -10   1  13        2.71        1.43      4.15 o 
  -9   1  13        1.37       -1.07      3.03 o 
  -8   1  13        4.61        8.54      2.65 o 
  -7   1  13      422.58      384.56      7.24 o 
  -6   1  13        5.02        0.90      1.98 o 
  -5   1  13      147.39      124.39      3.44 o 
  -4   1  13      119.94      111.77      3.19 o 
  -3   1  13      121.03      120.19      4.33 o 
  -2   1  13      564.51      533.01      8.88 o 
  -1   1  13        9.46       19.27      1.82 o 
   0   1  13        4.32        1.20      1.54 o 
   1   1  13       18.69       24.41      3.15 o 
   2   1  13      642.92      632.47      8.80 o 
   3   1  13       64.15       57.65      4.64 o 
   4   1  13       73.28       75.96      3.80 o 
   5   1  13      429.35      406.00      8.96 o 
   6   1  13      146.14      163.48      6.25 o 
   7   1  13      137.81      152.40      8.08 o 
   8   1  13      256.83      274.94     10.92 o 
 -10   2  13        2.69       -2.60      3.36 o 
  -9   2  13       57.95       57.64      5.29 o 
  -8   2  13        5.92        1.93      2.84 o 
  -7   2  13      438.73      437.78      8.04 o 
  -6   2  13        3.22        1.76      2.00 o 
  -5   2  13      372.55      382.21      8.48 o 
  -4   2  13        7.22        3.12      2.17 o 
  -3   2  13     1023.13      991.71     15.27 o 
  -2   2  13       16.21       22.47      4.27 o 
  -1   2  13      934.86      909.69     16.21 o 
   0   2  13       19.61       18.78      2.64 o 
   1   2  13      616.20      584.94      8.11 o 
   2   2  13       95.09       83.44      3.51 o 
   3   2  13      102.97      102.11      3.86 o 
   4   2  13       39.66       31.55      3.50 o 
   5   2  13      543.15      546.93     10.87 o 
   6   2  13       32.01       30.65      4.16 o 
   7   2  13      321.90      301.15     21.94 o 
   8   2  13        0.00       -3.05      4.03 o 
 -10   3  13      102.74      114.62      6.46 o 
  -9   3  13       59.94       38.82      4.76 o 
  -8   3  13      608.64      617.17     12.33 o 
  -7   3  13        5.00        3.76      2.50 o 
  -6   3  13        3.17       -3.24      2.16 o 
  -5   3  13       84.68       79.71      3.97 o 
  -4   3  13      364.45      347.75      9.69 o 
  -3   3  13      161.63      153.07      7.82 o 
  -2   3  13     1950.31     1924.62     70.75 o 
  -1   3  13      337.55      298.22     10.27 o 
   0   3  13      679.73      654.28     15.69 o 
   1   3  13      486.37      471.42     21.35 o 
   2   3  13      301.12      300.20     10.16 o 
   3   3  13       10.70        6.70      3.60 o 
   4   3  13      282.48      305.10      8.43 o 
   5   3  13      149.64      146.49      6.14 o 
   6   3  13       22.19       26.46      4.11 o 
   7   3  13       62.11       56.07      5.29 o 
 -10   4  13        5.62        5.97      3.99 o 
  -9   4  13       59.88       49.40      5.37 o 
  -8   4  13      143.25      142.63      6.69 o 
  -7   4  13      261.01      275.05      8.37 o 
  -6   4  13      188.76      155.57      5.37 o 
  -5   4  13      906.14      873.66     15.36 o 
  -4   4  13       93.80       92.28      4.75 o 
  -3   4  13      284.93      260.69      9.01 o 
  -2   4  13       14.55        9.62      2.88 o 
  -1   4  13        6.81        6.11      2.47 o 
   0   4  13       12.66       13.16      2.75 o 
   1   4  13      341.63      337.93     11.15 o 
   2   4  13      449.79      391.90     14.22 o 
   3   4  13       96.56       89.52      6.35 o 
   4   4  13       11.26        9.78      6.22 o 
   5   4  13      493.15      547.18     17.47 o 
   6   4  13      132.97      131.52      8.04 o 
   7   4  13      112.21      120.98      6.42 o 
  -9   5  13        2.41       -3.67      3.72 o 
  -8   5  13      272.42      262.18      8.88 o 
  -7   5  13       22.20       21.22      4.15 o 
  -6   5  13      375.08      366.31      9.84 o 
  -5   5  13      282.65      278.22      6.99 o 
  -4   5  13      307.00      291.07      7.87 o 
  -3   5  13       46.87       52.50      4.82 o 
  -2   5  13       91.30       78.92      6.13 o 
  -1   5  13      416.84      394.60     18.08 o 
   0   5  13      309.14      305.27      9.74 o 
   1   5  13       99.35       99.53      6.53 o 
   2   5  13      357.85      391.97     27.15 o 
   3   5  13      136.88      124.24     10.37 o 
   4   5  13      342.42      392.51     21.76 o 
   5   5  13        0.11       -4.82      4.50 o 
   6   5  13       94.46      112.48     10.04 o 
  -8   6  13       20.61       19.65     11.16 o 
  -7   6  13       46.68       50.04     10.95 o 
  -6   6  13       11.06       11.80      4.13 o 
  -5   6  13      569.78      565.11     12.64 o 
  -4   6  13       51.92       60.75      5.11 o 
  -3   6  13        3.26       -1.51      2.95 o 
  -2   6  13        0.29        3.31      3.67 o 
  -1   6  13       68.25       69.66      8.37 o 
   0   6  13        7.92        4.00      3.14 o 
   1   6  13      177.11      203.72     21.51 o 
   2   6  13        3.49       -2.70      5.22 o 
   3   6  13      136.85      140.95     13.89 o 
   4   6  13        0.95        0.28      4.24 o 
   5   6  13      105.62      116.78     24.74 o 
  -7   7  13       18.11       10.73      5.20 o 
  -6   7  13      235.11      254.33     11.25 o 
  -5   7  13        9.47       16.78      4.15 o 
  -4   7  13       68.21       90.29      5.88 o 
  -3   7  13       34.03       24.03      4.07 o 
  -2   7  13      514.07      514.15     25.78 o 
  -1   7  13       65.39       71.35      6.15 o 
   0   7  13      208.51      191.07     17.80 o 
   1   7  13        2.29       -0.04      4.33 o 
   2   7  13       18.20       22.30      5.10 o 
   3   7  13        3.11        3.07      4.81 o 
   4   7  13       91.37       91.19      8.67 o 
  -5   8  13      136.71      149.41     10.18 o 
  -4   8  13        1.22        2.65      6.92 o 
  -3   8  13        7.70       12.47      4.92 o 
  -2   8  13      101.53      110.47      8.98 o 
  -1   8  13        2.40        3.04      4.34 o 
   0   8  13        1.19        5.10      4.75 o 
   1   8  13       28.03       42.00      6.86 o 
   2   8  13       46.93       43.90      6.71 o 
  -8   0  14      206.90      179.52      7.82 o 
  -6   0  14      511.97      463.42     11.16 o 
  -4   0  14      982.23      968.00     16.72 o 
  -2   0  14     1269.51     1192.56     18.01 o 
   0   0  14        2.59       -1.88      2.92 o 
   2   0  14     1068.52     1128.79     18.58 o 
   4   0  14        3.85        1.19      3.33 o 
   6   0  14      190.81      206.00     12.67 o 
   8   0  14      167.75      165.48     12.91 o 
 -10   1  14        0.06       -1.81      6.45 o 
  -9   1  14       29.63       27.78      5.58 o 
  -8   1  14       12.29       14.68      3.42 o 
  -7   1  14      369.24      325.94      8.22 o 
  -6   1  14       38.32       37.07      3.01 o 
  -5   1  14      867.48      808.98     12.30 o 
  -4   1  14       65.99       55.15      3.57 o 
  -3   1  14      163.00      144.51      4.82 o 
  -2   1  14      174.66      192.97      5.41 o 
  -1   1  14      195.44      192.57      5.37 o 
   0   1  14      133.10      128.53      4.66 o 
   1   1  14      235.83      234.98      5.14 o 
   2   1  14        0.01        3.51      2.10 o 
   3   1  14      126.09      119.62      4.24 o 
   4   1  14       18.52       14.26      2.63 o 
   5   1  14      774.54      798.61     13.45 o 
   6   1  14        7.53       13.10      4.31 o 
   7   1  14      419.62      422.69     15.40 o 
   8   1  14       18.92       30.02      5.89 o 
 -10   2  14       60.99       62.88      6.78 o 
  -9   2  14       85.49       84.96      7.26 o 
  -8   2  14      817.09      802.05     11.87 o 
  -7   2  14        6.01        3.91      2.38 o 
  -6   2  14        8.14        3.83      2.21 o 
  -5   2  14       54.62       55.09      4.06 o 
  -4   2  14      425.69      406.37      8.28 o 
  -3   2  14       60.81       66.27      4.05 o 
  -2   2  14      772.64      737.55     22.26 o 
  -1   2  14        8.76       17.52      2.71 o 
   0   2  14       35.97       44.44      3.95 o 
   1   2  14        0.66       -1.88      2.14 o 
   2   2  14      693.86      701.48     11.57 o 
   3   2  14       67.97       75.65      3.62 o 
   4   2  14       72.06       69.75      4.44 o 
   5   2  14      511.12      504.83     10.66 o 
   6   2  14        2.37        2.63      3.13 o 
   7   2  14        9.52       14.58      4.86 o 
 -10   3  14       35.10       31.96      4.79 o 
  -9   3  14       19.85       25.91      4.32 o 
  -8   3  14       38.17       54.65      4.87 o 
  -7   3  14       45.34       44.28      3.85 o 
  -6   3  14      170.44      125.61      6.15 o 
  -5   3  14      539.18      515.20      9.21 o 
  -4   3  14       53.25       52.58      4.00 o 
  -3   3  14      808.26      812.37     12.84 o 
  -2   3  14        1.12        3.25      2.53 o 
  -1   3  14      240.90      220.30      6.31 o 
   0   3  14       92.36       85.52      4.51 o 
   1   3  14       44.21       43.24      3.68 o 
   2   3  14      447.32      422.30     12.63 o 
   3   3  14       15.56       16.23      4.04 o 
   4   3  14       20.08       11.82      4.32 o 
   5   3  14      544.72      553.38     14.52 o 
   6   3  14       69.20       73.48      9.64 o 
   7   3  14       80.44       69.54      5.83 o 
  -9   4  14        0.84       -5.12      3.42 o 
  -8   4  14      480.34      505.22     11.76 o 
  -7   4  14      294.39      281.94      8.87 o 
  -6   4  14       15.48       15.40      3.31 o 
  -5   4  14       80.61       86.14      4.45 o 
  -4   4  14       91.53       89.40      5.03 o 
  -3   4  14       14.28        8.75      3.09 o 
  -2   4  14       34.24       36.11      5.22 o 
  -1   4  14      172.00      154.64      5.63 o 
   0   4  14      362.66      348.06     14.82 o 
   1   4  14       33.92       32.72      5.16 o 
   2   4  14      929.12      937.84     52.93 o 
   3   4  14       59.90       60.45      6.25 o 
   4   4  14      617.57      631.15     31.43 o 
   5   4  14      107.90      110.55     15.51 o 
   6   4  14       54.44       55.35     12.44 o 
   7   4  14       90.06       77.34      7.82 o 
  -9   5  14       29.24       26.12      4.93 o 
  -8   5  14       74.14       75.07      6.06 o 
  -7   5  14      106.48      110.83      6.22 o 
  -6   5  14       60.33       48.63      5.00 o 
  -5   5  14      530.63      546.66     16.34 o 
  -4   5  14      106.02       87.51      5.37 o 
  -3   5  14       12.26        6.22      3.14 o 
  -2   5  14      166.26      142.47      6.01 o 
  -1   5  14      510.80      502.05     18.55 o 
   0   5  14      114.38      103.61      5.35 o 
   1   5  14      739.38      699.21     51.05 o 
   2   5  14        0.12        1.65      3.93 o 
   3   5  14       37.88       33.89      5.54 o 
   4   5  14        8.59       10.22      4.93 o 
   5   5  14      123.24      137.33     15.69 o 
   6   5  14        6.19       11.64      5.77 o 
  -8   6  14       23.42       16.86      4.58 o 
  -7   6  14        0.11       -1.37      3.53 o 
  -6   6  14      145.52      150.49      7.09 o 
  -5   6  14       48.39       52.47      4.64 o 
  -4   6  14      126.32      125.41      6.11 o 
  -3   6  14       21.09       14.64      4.40 o 
  -2   6  14      786.59      768.17     37.84 o 
  -1   6  14       80.63       71.10      5.23 o 
   0   6  14      296.29      297.77     12.78 o 
   1   6  14       15.76        7.65      4.58 o 
   2   6  14      173.51      184.65     17.45 o 
   3   6  14        6.05       -5.90      4.23 o 
   4   6  14      193.99      205.13     15.45 o 
   5   6  14       63.15       67.57      7.58 o 
  -7   7  14       53.34       56.33      7.28 o 
  -6   7  14        0.15        2.76      4.04 o 
  -5   7  14      153.91      157.68      7.51 o 
  -4   7  14        0.06       -4.27      3.29 o 
  -3   7  14       69.91       71.41      5.72 o 
  -2   7  14      104.03      105.51      6.33 o 
  -1   7  14      399.48      360.06     20.53 o 
   0   7  14        0.77        2.56      4.23 o 
   1   7  14      114.02      139.88      8.31 o 
   2   7  14        2.86       -2.40      6.71 o 
   3   7  14       21.00       23.94      6.02 o 
   4   7  14        5.15        5.94      5.14 o 
  -4   8  14        0.45       -1.01      6.33 o 
  -3   8  14       16.76       10.24      4.97 o 
  -2   8  14      115.33      128.33      8.38 o 
  -1   8  14       41.26       28.76      5.75 o 
   0   8  14       74.96       79.41     11.23 o 
   1   8  14       64.99       49.95     15.98 o 
   2   8  14      124.79      134.27     21.37 o 
  -9   0  15       86.81      116.38     10.28 o 
  -7   0  15     1111.81     1147.45     29.56 o 
  -5   0  15      140.50      179.14      6.87 o 
  -3   0  15      135.26      125.54      8.72 o 
  -1   0  15      159.09      108.69      8.33 o 
   1   0  15      535.51      509.98     11.22 o 
   3   0  15      672.01      642.36     13.50 o 
   5   0  15     1277.24     1302.25     32.78 o 
   7   0  15      124.73      114.72     10.68 o 
 -10   1  15      106.11      109.20     11.51 o 
  -9   1  15       49.74       48.91      4.95 o 
  -8   1  15      647.37      674.00     12.63 o 
  -7   1  15       60.05       54.73      7.24 o 
  -6   1  15       65.78       90.76      5.01 o 
  -5   1  15       20.95       15.16      3.09 o 
  -4   1  15      400.99      429.39      8.40 o 
  -3   1  15       15.75       18.22      2.73 o 
  -2   1  15      330.53      334.91      7.29 o 
  -1   1  15      243.79      267.15      6.51 o 
   0   1  15       55.84       60.61      3.90 o 
   1   1  15      337.96      326.35      7.52 o 
   2   1  15     1503.66     1595.82     20.23 o 
   3   1  15       79.00       73.89      3.86 o 
   4   1  15       44.19       46.95      3.59 o 
   5   1  15      284.61      305.62      8.35 o 
   6   1  15      229.37      257.68     13.49 o 
   7   1  15        0.31       -3.86      3.84 o 
 -10   2  15        7.48        0.25      4.41 o 
  -9   2  15       47.87       54.59      6.41 o 
  -8   2  15       98.82       88.30      5.37 o 
  -7   2  15       49.54       55.85      3.85 o 
  -6   2  15      109.45      103.89      4.28 o 
  -5   2  15      258.88      250.47      5.97 o 
  -4   2  15       50.85       41.01      4.70 o 
  -3   2  15      352.76      352.15      7.83 o 
  -2   2  15       81.46       77.58      4.48 o 
  -1   2  15      694.97      680.90     11.36 o 
   0   2  15      131.98      111.27      6.68 o 
   1   2  15      195.66      176.76      6.39 o 
   2   2  15       92.95       97.68      4.86 o 
   3   2  15       25.87       29.81      3.53 o 
   4   2  15        8.47        2.15      3.91 o 
   5   2  15      190.87      195.30      7.45 o 
   6   2  15        0.53       -2.05      4.27 o 
   7   2  15       98.53      112.16      8.17 o 
 -10   3  15       86.78       85.03     11.52 o 
  -9   3  15       22.74       18.12      4.14 o 
  -8   3  15      474.04      493.46     13.12 o 
  -7   3  15       56.12       46.21      4.13 o 
  -6   3  15       13.50        6.38      2.64 o 
  -5   3  15      113.54      108.39      4.50 o 
  -4   3  15      962.34      954.50     14.67 o 
  -3   3  15      100.07      103.86      4.94 o 
  -2   3  15       80.03       74.54      4.58 o 
  -1   3  15       82.02       85.26      4.58 o 
   0   3  15      129.68      122.54      5.19 o 
   1   3  15       88.58       78.25      4.63 o 
   2   3  15      993.09     1024.30     20.44 o 
   3   3  15        3.02       -1.89      3.34 o 
   4   3  15      312.63      295.92     10.57 o 
   5   3  15       81.68       77.55      6.91 o 
   6   3  15       10.47        3.86      4.72 o 
   7   3  15        2.52        1.93      6.10 o 
  -9   4  15       18.79       14.31      4.53 o 
  -8   4  15        0.90        5.54      3.67 o 
  -7   4  15       33.00       34.45      4.61 o 
  -6   4  15        0.07       -3.72      2.48 o 
  -5   4  15      415.45      434.38      8.62 o 
  -4   4  15      155.79      158.15      6.06 o 
  -3   4  15      100.80      104.24      5.14 o 
  -2   4  15       46.11       59.54      4.48 o 
  -1   4  15     1283.32     1252.84     31.31 o 
   0   4  15      333.26      314.81      8.03 o 
   1   4  15      324.47      312.27      9.37 o 
   2   4  15      424.40      448.05     19.82 o 
   3   4  15        2.36        0.49      4.47 o 
   4   4  15      159.19      177.71      9.23 o 
   5   4  15       77.40      104.84     13.57 o 
   6   4  15      100.49      119.04     12.82 o 
  -8   5  15       79.95      105.87      6.85 o 
  -7   5  15       13.34       17.26      4.21 o 
  -6   5  15      210.16      202.74      6.47 o 
  -5   5  15       37.62       44.75      4.12 o 
  -4   5  15      121.58      113.68      7.25 o 
  -3   5  15      350.92      316.95     13.77 o 
  -2   5  15      109.38      125.38      8.51 o 
  -1   5  15       26.06       29.84      4.01 o 
   0   5  15      109.36      106.97      5.53 o 
   1   5  15      103.72       98.73     12.04 o 
   2   5  15      140.92      122.33     14.05 o 
   3   5  15       97.50       97.51      7.91 o 
   4   5  15      249.64      242.53     18.10 o 
   5   5  15       75.02       76.96      9.18 o 
  -7   6  15      159.57      158.17      7.56 o 
  -6   6  15        7.80        5.20      3.79 o 
  -5   6  15      240.61      259.09      8.97 o 
  -4   6  15        1.92       -2.22      3.06 o 
  -3   6  15      102.92      109.41      8.52 o 
  -2   6  15       49.05       58.15      5.09 o 
  -1   6  15      443.28      461.99     21.77 o 
   0   6  15        8.84        3.63      4.78 o 
   1   6  15       12.14       12.25      9.92 o 
   2   6  15        7.43        6.17      4.51 o 
   3   6  15        9.03        3.16      4.48 o 
   4   6  15       52.25       57.20      7.26 o 
  -6   7  15       61.04       54.62      5.93 o 
  -5   7  15        0.27        3.74      3.86 o 
  -4   7  15       59.15       55.18      5.85 o 
  -3   7  15        7.87        7.52      3.87 o 
  -2   7  15      168.81      164.00      7.08 o 
  -1   7  15       36.74       31.93      4.53 o 
   0   7  15        1.79       -4.47      3.66 o 
   1   7  15        3.27        2.20      4.42 o 
   2   7  15       23.34       26.22      5.89 o 
   3   7  15        1.76       -1.20      4.82 o 
  -3   8  15      102.16       95.02      8.46 o 
  -2   8  15        0.37        1.99      3.68 o 
  -1   8  15      108.27       92.99     13.68 o 
   0   8  15       34.90       29.38      6.39 o 
 -10   0  16       72.31      104.43     11.34 o 
  -8   0  16      176.19      207.54     12.40 o 
  -6   0  16       78.55       72.96      8.66 o 
  -4   0  16      285.89      280.70      8.59 o 
  -2   0  16      867.52      843.10     23.39 o 
   0   0  16      125.49      122.47      9.07 o 
   2   0  16      383.93      421.68     10.62 o 
   4   0  16       34.94       27.60      4.81 o 
   6   0  16       43.98       61.64      9.36 o 
 -10   1  16        3.59       -0.16      5.89 o 
  -9   1  16       65.12       69.62      6.61 o 
  -8   1  16       54.41       58.05      9.54 o 
  -7   1  16      296.60      291.87      8.02 o 
  -6   1  16      220.17      202.42      6.61 o 
  -5   1  16        7.64        3.94      2.82 o 
  -4   1  16        0.09        6.71      3.68 o 
  -3   1  16       22.59       15.24      3.88 o 
  -2   1  16        0.84        4.98      2.45 o 
  -1   1  16      214.53      227.39      7.00 o 
   0   1  16        9.96        6.31      2.55 o 
   1   1  16      191.07      199.49      8.19 o 
   2   1  16       57.23       79.54      4.72 o 
   3   1  16       31.41       28.90      3.72 o 
   4   1  16      188.77      177.68      6.40 o 
   5   1  16      229.77      257.35      7.83 o 
   6   1  16        9.64        9.54      4.47 o 
   7   1  16       23.30       19.10      5.45 o 
 -10   2  16       98.35      116.29      8.44 o 
  -9   2  16        1.84       -5.34      3.71 o 
  -8   2  16      180.84      199.82      7.22 o 
  -7   2  16        0.62       -4.10      2.73 o 
  -6   2  16       10.20       10.51      3.67 o 
  -5   2  16       31.76       25.65      3.27 o 
  -4   2  16      956.64      917.34     32.27 o 
  -3   2  16       49.89       52.60      6.34 o 
  -2   2  16       30.88       29.67      4.48 o 
  -1   2  16      172.84      184.03      6.00 o 
   0   2  16        9.63        4.99      2.68 o 
   1   2  16        2.69       -1.50      2.56 o 
   2   2  16      319.03      339.18      8.15 o 
   3   2  16      133.13      112.24      5.41 o 
   4   2  16        6.12        3.09      4.21 o 
   5   2  16        2.65        0.88      3.83 o 
   6   2  16      104.93      120.26      7.49 o 
  -9   3  16      143.56      153.44      8.94 o 
  -8   3  16       22.60       29.99      5.61 o 
  -7   3  16       28.16       34.49      4.42 o 
  -6   3  16      162.82      151.97      5.28 o 
  -5   3  16      451.43      453.31      8.58 o 
  -4   3  16       13.81       24.00      4.11 o 
  -3   3  16      181.34      156.16      5.86 o 
  -2   3  16        4.50       -1.97      2.48 o 
  -1   3  16      830.28      776.64     23.33 o 
   0   3  16       51.10       54.34      4.81 o 
   1   3  16      202.04      190.28      6.29 o 
   2   3  16       21.72       27.55      3.72 o 
   3   3  16       38.56       33.42      5.49 o 
   4   3  16       18.13       16.08      4.88 o 
   5   3  16       39.06       42.59      5.97 o 
   6   3  16       16.51       10.71      5.02 o 
  -9   4  16        3.61       -2.54      3.64 o 
  -8   4  16      249.21      262.10     11.13 o 
  -7   4  16       13.92       14.82      3.35 o 
  -6   4  16      354.64      320.81      7.66 o 
  -5   4  16       75.38       85.38      4.80 o 
  -4   4  16      334.55      325.14      8.52 o 
  -3   4  16      471.74      471.65     15.93 o 
  -2   4  16       14.95        9.26      3.31 o 
  -1   4  16       63.04       72.11      4.87 o 
   0   4  16       74.58       72.28      4.92 o 
   1   4  16       67.34       78.89      6.79 o 
   2   4  16      184.49      193.70      9.10 o 
   3   4  16      188.51      178.23      8.86 o 
   4   4  16      431.47      431.06     13.40 o 
   5   4  16       68.82       76.21     12.92 o 
  -8   5  16        8.34       16.19      4.34 o 
  -7   5  16      318.09      331.79      9.92 o 
  -6   5  16        0.88       -4.26      2.84 o 
  -5   5  16      260.38      287.58      7.51 o 
  -4   5  16       15.64        8.94      3.52 o 
  -3   5  16       67.43       87.09      5.72 o 
  -2   5  16       89.12       89.54      7.05 o 
  -1   5  16      768.63      745.82     41.09 o 
   0   5  16       40.15       36.18      4.38 o 
   1   5  16      266.82      253.32     10.12 o 
   2   5  16       23.98       21.88      5.45 o 
   3   5  16      300.23      326.82     25.08 o 
   4   5  16        4.34        1.19      4.64 o 
   5   5  16      232.92      255.15     20.66 o 
  -7   6  16        5.34        3.74      3.87 o 
  -6   6  16      165.53      143.82      7.33 o 
  -5   6  16       19.05        8.03      3.29 o 
  -4   6  16      152.71      156.43      6.78 o 
  -3   6  16        0.06       -3.97      5.39 o 
  -2   6  16      324.61      354.16     13.39 o 
  -1   6  16       47.81       39.82      4.59 o 
   0   6  16       36.54       52.11     13.76 o 
   1   6  16        4.49        3.67      6.52 o 
   2   6  16       86.34       85.27      7.75 o 
   3   6  16        6.71        2.84      4.99 o 
   4   6  16      142.45      136.76     13.12 o 
  -5   7  16       47.51       45.03      5.55 o 
  -4   7  16       11.77        3.10      3.77 o 
  -3   7  16       90.05      103.62      8.01 o 
  -2   7  16       58.39       48.07      5.09 o 
  -1   7  16       88.96       97.99      8.05 o 
   0   7  16        1.14       -4.13      4.41 o 
   1   7  16      134.05      152.55     25.61 o 
   2   7  16       17.37       15.41      7.09 o 
  -9   0  17      124.70      117.58     10.91 o 
  -7   0  17     1325.83     1236.87     32.13 o 
  -5   0  17      979.39      983.83     26.94 o 
  -3   0  17      810.22      757.52     22.47 o 
  -1   0  17        1.97        3.15      4.99 o 
   1   0  17       12.73       11.98      5.93 o 
   3   0  17       72.81       78.73      6.21 o 
   5   0  17      709.96      714.27     23.37 o 
 -10   1  17      100.03      125.34     11.68 o 
  -9   1  17        0.38        2.09      3.92 o 
  -8   1  17      330.70      340.51     19.67 o 
  -7   1  17       61.98       68.30      6.62 o 
  -6   1  17       24.64       22.73      3.91 o 
  -5   1  17       97.23       98.86      5.60 o 
  -4   1  17     1428.33     1454.20     24.39 o 
  -3   1  17      295.20      296.02      9.79 o 
  -2   1  17     1212.21     1303.27     22.39 o 
  -1   1  17      124.11      122.60      6.64 o 
   0   1  17      395.68      411.53     11.41 o 
   1   1  17        0.64        1.50      2.61 o 
   2   1  17      444.68      470.83      9.71 o 
   3   1  17       89.49       83.43      5.29 o 
   4   1  17       15.88       21.02      7.20 o 
   5   1  17        0.14       -5.41      3.60 o 
   6   1  17      117.95      124.14     10.91 o 
  -9   2  17       83.60       98.98      7.74 o 
  -8   2  17        3.14       -2.64      3.04 o 
  -7   2  17      148.93      157.31      6.54 o 
  -6   2  17      151.10      132.89      8.33 o 
  -5   2  17      549.24      527.68     14.42 o 
  -4   2  17       11.17       14.20      6.10 o 
  -3   2  17       47.82       44.99      5.05 o 
  -2   2  17      293.60      258.31      8.03 o 
  -1   2  17      264.11      285.60     12.73 o 
   0   2  17        0.78       -2.90      2.46 o 
   1   2  17      402.13      383.22     11.60 o 
   2   2  17       40.92       32.47      3.87 o 
   3   2  17       54.70       68.61      6.53 o 
   4   2  17       76.21       74.05      8.79 o 
   5   2  17      109.17      109.71      7.41 o 
   6   2  17        7.80        6.19      6.23 o 
  -9   3  17        1.21        5.77      4.82 o 
  -8   3  17       45.91       50.38      5.17 o 
  -7   3  17        0.45       -2.42      3.15 o 
  -6   3  17      107.84       92.00      4.59 o 
  -5   3  17      140.38      142.70      7.61 o 
  -4   3  17      422.13      405.69      9.37 o 
  -3   3  17        6.15        0.91      2.69 o 
  -2   3  17       89.82       83.42      5.01 o 
  -1   3  17      298.37      281.17      7.74 o 
   0   3  17       67.47       81.85      5.12 o 
   1   3  17       34.29       40.47      4.06 o 
   2   3  17      153.76      157.82      6.13 o 
   3   3  17      157.73      143.01     11.42 o 
   4   3  17       97.77      104.59      8.04 o 
   5   3  17        6.47        2.40      4.66 o 
  -8   4  17       21.53       13.39      4.06 o 
  -7   4  17       62.02       88.44      5.22 o 
  -6   4  17       16.36        9.83      3.26 o 
  -5   4  17       85.94      101.92      4.96 o 
  -4   4  17       39.88       46.65      4.56 o 
  -3   4  17        2.06       -2.97      3.03 o 
  -2   4  17        8.08        5.12      3.16 o 
  -1   4  17      641.93      609.24     20.43 o 
   0   4  17       67.26       53.81      6.72 o 
   1   4  17      341.17      355.06     21.30 o 
   2   4  17       19.09       10.70      5.07 o 
   3   4  17      287.00      296.13     11.50 o 
   4   4  17       22.96       30.68      8.81 o 
   5   4  17      109.65      127.76      8.92 o 
  -8   5  17      133.04      131.58      7.31 o 
  -7   5  17       39.53       29.28      4.70 o 
  -6   5  17       47.05       61.00      5.00 o 
  -5   5  17       19.82       15.11      3.38 o 
  -4   5  17        3.46        5.09      3.55 o 
  -3   5  17       36.75       31.72      5.57 o 
  -2   5  17      171.64      161.05      8.28 o 
  -1   5  17       29.17       32.59      4.06 o 
   0   5  17       30.28       31.71      6.78 o 
   1   5  17        1.04       -5.49      3.66 o 
   2   5  17       32.92       26.64      5.87 o 
   3   5  17       11.80       17.43      5.46 o 
   4   5  17       78.67       88.53      8.33 o 
  -6   6  17        0.04        2.76      3.88 o 
  -5   6  17       46.62       43.38      4.35 o 
  -4   6  17       15.91       19.33      4.33 o 
  -3   6  17       88.38       96.29      6.11 o 
  -2   6  17       18.79       16.89      3.90 o 
  -1   6  17       69.28       76.92      5.76 o 
   0   6  17       33.93       20.77      5.31 o 
   1   6  17       91.10       96.31     12.67 o 
   2   6  17       16.46       12.52      5.04 o 
   3   6  17      126.25      122.02     18.67 o 
  -4   7  17       23.02       15.86      4.27 o 
  -3   7  17       18.57       26.92      4.58 o 
  -2   7  17       56.86       46.37      5.13 o 
  -1   7  17       12.29        8.30      4.62 o 
   0   7  17       45.87       47.88      6.81 o 
   1   7  17        2.97        3.09      5.16 o 
  -8   0  18      551.20      570.60     21.34 o 
  -6   0  18      139.47       95.20     10.18 o 
  -4   0  18      320.17      381.83     16.32 o 
  -2   0  18       61.55       74.00      9.10 o 
   0   0  18       73.32       81.60      9.19 o 
   2   0  18      910.84      905.46     25.60 o 
   4   0  18      204.89      191.06     12.17 o 
   6   0  18       28.85       39.15      8.76 o 
  -9   1  18      110.26      108.66      7.59 o 
  -8   1  18        6.27        8.33      4.18 o 
  -7   1  18      442.11      462.87     13.07 o 
  -6   1  18        6.99        3.28      4.01 o 
  -5   1  18      400.78      443.12     32.48 o 
  -4   1  18       36.34       52.63      5.99 o 
  -3   1  18        6.93        6.86      4.11 o 
  -2   1  18      307.91      318.66     10.40 o 
  -1   1  18        1.58        2.30      3.69 o 
   0   1  18       49.87       57.75      5.76 o 
   1   1  18       73.76       68.07      7.80 o 
   2   1  18        7.39       10.11      3.30 o 
   3   1  18        3.76        1.93      3.15 o 
   4   1  18       12.31       10.06      4.50 o 
   5   1  18      269.10      286.91     15.46 o 
   6   1  18        0.29       -3.31      5.47 o 
  -9   2  18        3.41        2.16      6.56 o 
  -8   2  18       75.10       85.14      7.14 o 
  -7   2  18       87.53       88.57      5.61 o 
  -6   2  18       14.93       14.18      3.72 o 
  -5   2  18      174.59      175.42      6.64 o 
  -4   2  18      366.17      393.01     11.78 o 
  -3   2  18        0.56       -5.30      3.62 o 
  -2   2  18      257.93      268.54      9.58 o 
  -1   2  18       38.80       39.29      4.14 o 
   0   2  18      251.37      236.38      7.24 o 
   1   2  18       20.29       15.96      3.49 o 
   2   2  18      360.81      355.05      9.69 o 
   3   2  18       97.02       95.67     12.79 o 
   4   2  18       25.82       28.69      5.47 o 
   5   2  18        2.07        2.98      6.46 o 
  -9   3  18       11.67        5.87      4.87 o 
  -8   3  18       20.29       25.48      4.33 o 
  -7   3  18      157.80      167.79      7.12 o 
  -6   3  18        0.49       -2.07      3.21 o 
  -5   3  18      392.91      373.93      9.61 o 
  -4   3  18       81.28       96.95      7.33 o 
  -3   3  18        1.15       -4.13      2.77 o 
  -2   3  18      258.40      237.36     12.87 o 
  -1   3  18      587.42      543.11     11.05 o 
   0   3  18       30.70       29.48      4.02 o 
   1   3  18      208.87      200.41     11.22 o 
   2   3  18        5.81        8.74      4.65 o 
   3   3  18       58.45       53.86      6.46 o 
   4   3  18        9.01        5.58      4.40 o 
   5   3  18       69.08       85.52      8.06 o 
  -8   4  18      151.04      150.46      9.24 o 
  -7   4  18        5.98        2.53      3.71 o 
  -6   4  18      126.44      130.73      5.48 o 
  -5   4  18        9.59        6.63      2.97 o 
  -4   4  18      153.95      141.06      6.22 o 
  -3   4  18        6.07       -2.61      3.07 o 
  -2   4  18      412.59      406.43     10.10 o 
  -1   4  18       53.09       43.36      4.54 o 
   0   4  18       34.06       42.12      4.65 o 
   1   4  18        1.17       -1.60      2.84 o 
   2   4  18       78.43       96.07      7.93 o 
   3   4  18       16.15       19.63      5.39 o 
   4   4  18       24.69       20.55      5.72 o 
  -7   5  18       43.44       38.71      5.05 o 
  -6   5  18        5.54        5.74      3.31 o 
  -5   5  18      133.15      128.97      5.65 o 
  -4   5  18        0.12       -4.55      3.03 o 
  -3   5  18      210.71      220.67      7.75 o 
  -2   5  18       11.85        7.71      3.38 o 
  -1   5  18      236.36      231.95     13.88 o 
   0   5  18        1.54       -4.32      2.88 o 
   1   5  18       24.49       27.68      5.50 o 
   2   5  18       40.27       36.96      6.22 o 
   3   5  18      106.24      100.81     12.49 o 
  -6   6  18       37.61       25.31      5.95 o 
  -5   6  18        8.11        4.32      3.25 o 
  -4   6  18       60.69       59.50      5.54 o 
  -3   6  18        7.26        9.67      3.91 o 
  -2   6  18       74.01       84.25      9.36 o 
  -1   6  18        3.61        3.06      3.45 o 
   0   6  18       38.22       41.78     12.38 o 
   1   6  18       13.68       16.37      5.34 o 
   2   6  18       87.63       87.23      8.31 o 
  -3   7  18       88.27       99.41      9.91 o 
  -2   7  18        8.72        4.47      3.94 o 
  -1   7  18      109.44      123.80     10.26 o 
  -9   0  19      121.75      157.51     12.14 o 
  -7   0  19      155.68      147.21     11.58 o 
  -5   0  19      690.00      586.98     20.82 o 
  -3   0  19      787.83      697.03     22.46 o 
  -1   0  19      730.88      702.21     22.47 o 
   1   0  19      126.88      146.70     11.26 o 
   3   0  19       25.83       20.52      6.74 o 
  -9   1  19        3.81        3.81      4.00 o 
  -8   1  19      212.83      211.22      9.42 o 
  -7   1  19       63.10       57.73      6.42 o 
  -6   1  19        7.15        3.26      4.13 o 
  -5   1  19       50.53       62.10      6.41 o 
  -4   1  19      542.77      514.69     13.59 o 
  -3   1  19       16.71       13.38      4.58 o 
  -2   1  19       21.07       33.57      5.53 o 
  -1   1  19      112.51      118.44      7.20 o 
   0   1  19      222.99      227.40      9.02 o 
   1   1  19       15.48       19.56      4.78 o 
   2   1  19      666.95      713.86     16.27 o 
   3   1  19        8.30       13.15      5.22 o 
   4   1  19       60.59       55.05      8.85 o 
   5   1  19        7.59       17.69      7.34 o 
  -9   2  19       35.06       53.50      6.37 o 
  -8   2  19       10.38       14.04      4.78 o 
  -7   2  19      285.26      320.29     11.32 o 
  -6   2  19       36.20       30.00      4.14 o 
  -5   2  19      306.56      301.88      9.89 o 
  -4   2  19        0.35       -5.45      3.90 o 
  -3   2  19       97.89       97.27      7.11 o 
  -2   2  19       55.55       52.58     10.07 o 
  -1   2  19     1185.72     1240.32     22.82 o 
   0   2  19       14.55       18.46      4.71 o 
   1   2  19      246.11      256.85      8.36 o 
   2   2  19        0.56        1.87      3.26 o 
   3   2  19        9.84       14.13      4.90 o 
   4   2  19        5.18        5.16      4.71 o 
   5   2  19      153.18      163.29      9.01 o 
  -8   3  19      111.61      145.55      6.92 o 
  -7   3  19       17.42       16.35      4.61 o 
  -6   3  19      117.27      123.69      6.37 o 
  -5   3  19        1.63       -0.61      3.08 o 
  -4   3  19      156.18      142.90      7.88 o 
  -3   3  19       62.30       55.10      6.32 o 
  -2   3  19      185.37      184.34     12.90 o 
  -1   3  19       45.29       45.21      4.51 o 
   0   3  19       23.92       19.65      3.90 o 
   1   3  19        0.08        0.01      3.25 o 
   2   3  19      212.46      205.12      9.29 o 
   3   3  19        0.02       -1.51      4.13 o 
   4   3  19       47.70       56.32     12.47 o 
  -7   4  19       91.36       98.61      6.63 o 
  -6   4  19        1.41       -2.69      3.32 o 
  -5   4  19       53.26       58.69      7.83 o 
  -4   4  19        4.28        1.91      3.29 o 
  -3   4  19       16.35       18.38      4.33 o 
  -2   4  19       32.94       33.40      5.47 o 
  -1   4  19      170.47      174.36      8.63 o 
   0   4  19        0.76       -2.88      2.93 o 
   1   4  19        6.42        0.56      4.43 o 
   2   4  19        6.54        0.99      4.46 o 
   3   4  19      151.09      146.66      9.15 o 
  -6   5  19      123.16      124.98      5.77 o 
  -5   5  19        1.86       -0.38      2.85 o 
  -4   5  19      145.26      137.78      6.57 o 
  -3   5  19        0.15       -1.94      3.18 o 
  -2   5  19       35.41       28.99      4.25 o 
  -1   5  19        8.35        5.80      3.31 o 
   0   5  19        6.97        3.07      4.66 o 
   1   5  19        1.47       -2.84      4.22 o 
   2   5  19      137.20      136.02      8.72 o 
  -5   6  19       27.47       27.35      4.15 o 
  -4   6  19       76.75       64.84      5.86 o 
  -3   6  19       36.31       50.00      5.39 o 
  -2   6  19       24.24       16.78      4.54 o 
  -1   6  19       17.13       12.37      4.06 o 
   0   6  19        7.15        7.73      5.08 o 
   1   6  19        1.45       -4.45      4.53 o 
  -8   0  20      238.06      221.34     13.79 o 
  -6   0  20      112.78      101.37     10.76 o 
  -4   0  20      813.78      796.50     25.20 o 
  -2   0  20      161.61      141.91     11.19 o 
   0   0  20       24.58       21.30      7.31 o 
   2   0  20      345.56      359.03     16.25 o 
  -8   1  20        6.37        3.55      4.38 o 
  -7   1  20       77.75       79.63      7.06 o 
  -6   1  20       93.63       79.82      7.10 o 
  -5   1  20      504.97      496.34     13.93 o 
  -4   1  20       52.63       53.94      6.28 o 
  -3   1  20      448.97      458.48     13.21 o 
  -2   1  20       29.87       38.75      5.96 o 
  -1   1  20      913.61      945.17     25.82 o 
   0   1  20        3.15        6.16      4.36 o 
   1   1  20      140.22      133.52      7.87 o 
   2   1  20      109.52      143.44      9.68 o 
   3   1  20       27.56       29.30      8.21 o 
   4   1  20        4.28       -5.43      6.21 o 
  -8   2  20       86.54      106.52      8.21 o 
  -7   2  20        1.65       11.85      6.46 o 
  -6   2  20       40.48       32.74      5.66 o 
  -5   2  20       49.03       59.38      8.14 o 
  -4   2  20      254.65      258.77     10.10 o 
  -3   2  20       32.60       20.25      5.14 o 
  -2   2  20      153.06      158.10      8.24 o 
  -1   2  20      219.62      253.29     10.00 o 
   0   2  20      169.62      165.20      8.55 o 
   1   2  20        3.62        2.45      7.29 o 
   2   2  20      189.74      201.14      9.16 o 
   3   2  20       12.74       17.60      7.34 o 
   4   2  20       14.11       16.53      5.99 o 
  -7   3  20      116.62      112.71      6.44 o 
  -6   3  20       12.50        9.59      3.95 o 
  -5   3  20        6.12        5.50      3.68 o 
  -4   3  20        6.68        0.98      4.34 o 
  -3   3  20       51.98       56.19      6.41 o 
  -2   3  20       47.86       47.12      6.19 o 
  -1   3  20      374.63      380.60     24.01 o 
   0   3  20        0.07       -2.99      4.01 o 
   1   3  20      107.51      114.27      6.18 o 
   2   3  20        0.17        2.38      4.42 o 
   3   3  20      172.06      188.07      9.80 o 
  -7   4  20        0.65        0.87      3.61 o 
  -6   4  20       83.55      106.97      6.53 o 
  -5   4  20        4.81        1.24      3.40 o 
  -4   4  20      146.33      138.17     17.56 o 
  -3   4  20        5.11        2.31      4.41 o 
  -2   4  20       95.82      102.85      6.13 o 
  -1   4  20        1.69       -4.65      3.10 o 
   0   4  20       11.75       11.71      3.62 o 
   1   4  20        0.05       -6.09      4.06 o 
   2   4  20      128.47      126.80      9.05 o 
   3   4  20        7.59        1.73      5.04 o 
  -5   5  20        0.75       -4.11      3.55 o 
  -4   5  20       18.76       25.61      4.50 o 
  -3   5  20        0.58       -2.10      3.23 o 
  -2   5  20        3.04        6.81      3.78 o 
  -1   5  20       25.40       25.84      4.45 o 
   0   5  20        3.70        4.03      4.48 o 
   1   5  20       24.44       17.63      8.07 o 
  -3   6  20        0.30       -5.04      3.36 o 
  -2   6  20       16.34       11.23      3.85 o 
  -1   6  20        5.10        7.39      5.06 o 
  -7   0  21       24.49       24.89      7.34 o 
  -5   0  21      194.43      180.73     12.65 o 
  -3   0  21       63.27       57.07      9.52 o 
  -1   0  21       89.64      108.03     11.31 o 
   1   0  21      141.96      136.10     11.94 o 
   3   0  21      132.27      130.29     11.12 o 
  -8   1  21      144.80      127.37      8.28 o 
  -7   1  21       16.86       11.05      4.70 o 
  -6   1  21       66.46       64.88      6.70 o 
  -5   1  21        4.29        9.41      4.86 o 
  -4   1  21      284.17      300.52     14.44 o 
  -3   1  21       66.92       65.64      6.87 o 
  -2   1  21       27.25       45.18      6.44 o 
  -1   1  21        1.40       26.90      5.60 o 
   0   1  21      185.50      193.34      9.27 o 
   1   1  21       53.63       56.54      6.77 o 
   2   1  21      133.75      156.62     13.27 o 
   3   1  21        2.72       -5.87      6.37 o 
  -7   2  21      121.16      121.08      7.89 o 
  -6   2  21       52.34       58.17      6.86 o 
  -5   2  21       83.40       97.10      7.38 o 
  -4   2  21        4.65        8.92      4.73 o 
  -3   2  21       56.39       65.43      6.73 o 
  -2   2  21        5.73        8.22      4.72 o 
  -1   2  21      166.19      158.09      8.66 o 
   0   2  21       43.61       41.30      6.11 o 
   1   2  21       68.49       76.45      7.15 o 
   2   2  21       31.03       20.72      8.12 o 
   3   2  21       86.65       98.14     11.98 o 
  -7   3  21        0.08       -0.70      4.48 o 
  -6   3  21       42.02       48.21      6.94 o 
  -5   3  21        6.87       14.53      3.93 o 
  -4   3  21      220.36      221.39      9.80 o 
  -3   3  21        4.11       -6.26      6.69 o 
  -2   3  21      287.45      282.30     11.17 o 
  -1   3  21        5.82        6.78      4.42 o 
   0   3  21       53.09       51.94      6.54 o 
   1   3  21        0.75       -1.15      4.24 o 
   2   3  21       87.30       88.37     11.95 o 
  -6   4  21        9.56        5.37      4.09 o 
  -5   4  21       32.87       29.02      4.71 o 
  -4   4  21       18.45       18.21     11.58 o 
  -3   4  21       63.08       69.66      7.22 o 
  -2   4  21        0.72       -2.82      3.98 o 
  -1   4  21       67.64       67.14      6.99 o 
   0   4  21        1.32       -3.19      3.25 o 
   1   4  21       82.62       95.71      8.15 o 
  -4   5  21      156.03      143.85      8.76 o 
  -3   5  21       12.29        4.80      8.02 o 
  -2   5  21       46.49       38.83      4.98 o 
  -1   5  21        8.66        0.45      4.11 o 
   0   5  21       17.75       23.62      5.67 o 
  -6   0  22       51.90       65.01      9.70 o 
  -4   0  22      383.92      376.29     17.74 o 
  -2   0  22      322.15      284.20     15.41 o 
   0   0  22      373.75      382.32     17.69 o 
   2   0  22      187.59      212.27     13.76 o 
  -7   1  22       95.93      126.88      8.05 o 
  -6   1  22        8.82       -2.31      4.43 o 
  -5   1  22      203.69      219.18     10.00 o 
  -4   1  22        1.62        1.30      4.47 o 
  -3   1  22        1.44        1.61      4.40 o 
  -2   1  22      109.12      108.01      8.39 o 
  -1   1  22      318.52      297.47     11.20 o 
   0   1  22        1.51        3.98      4.95 o 
   1   1  22      118.45      123.75      8.14 o 
   2   1  22        0.01        7.52      4.88 o 
  -7   2  22        9.73       13.16      5.01 o 
  -6   2  22        0.64        6.31      4.64 o 
  -5   2  22        0.11       -0.73      3.99 o 
  -4   2  22      196.07      176.26      9.07 o 
  -3   2  22        2.50        2.21      4.77 o 
  -2   2  22      282.34      278.07     17.67 o 
  -1   2  22       95.50      100.07     15.23 o 
   0   2  22      195.83      219.22      9.91 o 
   1   2  22       38.19       47.86      8.11 o 
   2   2  22      192.44      199.22     13.94 o 
  -6   3  22       50.33       56.86      7.02 o 
  -5   3  22       48.01       60.54      7.36 o 
  -4   3  22       11.96       10.35      4.95 o 
  -3   3  22       60.26       66.36     13.16 o 
  -2   3  22       40.73       38.92      8.71 o 
  -1   3  22       20.51        3.40      4.51 o 
   0   3  22       52.46       41.63      6.20 o 
   1   3  22       66.44       83.54     11.79 o 
  -5   4  22       14.58       14.20      7.36 o 
  -4   4  22       58.96       72.90      7.48 o 
  -3   4  22        0.39       -4.02      4.22 o 
  -2   4  22       17.37       22.64      5.67 o 
  -1   4  22       20.91       16.84      8.53 o 
   0   4  22       23.70       30.92      6.17 o 
  -5   0  23      145.14      150.12     12.55 o 
  -3   0  23        0.98       -1.89      6.21 o 
  -1   0  23      269.50      271.04     15.46 o 
   1   0  23        6.64       -1.33      7.00 o 
  -6   1  23        4.17       -2.45      4.26 o 
  -5   1  23        0.10       -2.18      4.35 o 
  -4   1  23       62.78       47.53      6.76 o 
  -3   1  23       25.29       29.33      7.37 o 
  -2   1  23       12.28       18.58      6.10 o 
  -1   1  23        0.01        7.78      5.29 o 
   0   1  23       15.99       22.72      5.76 o 
   1   1  23       13.16        4.49      5.02 o 
  -5   2  23       85.17       57.35      8.06 o 
  -4   2  23        0.03        1.28      4.56 o 
  -3   2  23       96.48       81.77      7.74 o 
  -2   2  23       38.06       46.27      6.58 o 
  -1   2  23      139.45      142.35      8.76 o 
   0   2  23        9.66       13.44      5.41 o 
   1   2  23       11.79       15.65      5.43 o 
  -4   3  23       82.02       73.55      7.55 o 
  -3   3  23        5.80       -0.30      4.64 o 
  -2   3  23        3.69        0.12      8.76 o 
  -1   3  23       53.42       72.09     11.48 o 
   0   3  23       86.97      101.02      8.48 o 
  -4   0  24       12.37       22.45      8.10 o 
  -2   0  24        8.32        9.64      7.71 o 
   0   0  24       20.78       30.43      9.06 o 
  -4   1  24        5.28        3.16      4.86 o 
  -3   1  24       72.48       89.94      8.25 o 
  -2   1  24        1.67        2.47      5.00 o 
  -1   1  24      251.25      252.93     11.27 o 
  -3   2  24       35.06       33.56      6.11 o 
  -2   2  24        6.31        1.56      5.12 o 
                                                 
